# Supplementary material for: On the Use of Diversity Measures in Longitudinal Sequencing Studies of Microbial Communities
Source: Front Microbiol. 2018 May 22;9:1037. doi: 10.3389/fmicb.2018.01037 (PMC5972327; doi:10.3389/fmicb.2018.01037)
Supplement: Supplementary file 1 [file Data_Sheet_1.CSV]

phyla	taxa	OTU_Name	seq_count	Sobs_Mean	ShannonH_Mean	ShannonE_Mean	Simpson_Mean	SimpsonD_Mean	SimpsonE_Mean	molecularid	total	sid	ex_num	time	sampleType	perc_total
Acidobacteria	11-24	Bacteria/Acidobacteria/Acidobacteria/Subgroup-4/11-24	0	20.92	1.33305	0.304723	0.515004	0.484996	0.0938897	E00589	6039	1	1	2	Sputum	0
Acidobacteria	Blastocatella	Bacteria/Acidobacteria/Acidobacteria/Subgroup-4/Family-Incertae-Sedis/Blastocatella	0	20.92	1.33305	0.304723	0.515004	0.484996	0.0938897	E00589	6039	1	1	2	Sputum	0
Acidobacteria	Candidatus-Chloracidobacterium	Bacteria/Acidobacteria/Acidobacteria/Candidatus-Chloracidobacterium	0	20.92	1.33305	0.304723	0.515004	0.484996	0.0938897	E00589	6039	1	1	2	Sputum	0
Acidobacteria	DA052	Bacteria/Acidobacteria/Acidobacteria/DA052	0	20.92	1.33305	0.304723	0.515004	0.484996	0.0938897	E00589	6039	1	1	2	Sputum	0
Acidobacteria	Subgroup-6	Bacteria/Acidobacteria/Acidobacteria/Subgroup-6	0	20.92	1.33305	0.304723	0.515004	0.484996	0.0938897	E00589	6039	1	1	2	Sputum	0
Actinobacteria	0319-6M6	Bacteria/Actinobacteria/Thermoleophilia/Solirubrobacterales/0319-6M6	0	20.92	1.33305	0.304723	0.515004	0.484996	0.0938897	E00589	6039	1	1	2	Sputum	0
Actinobacteria	480-2	Bacteria/Actinobacteria/Thermoleophilia/Solirubrobacterales/480-2	0	20.92	1.33305	0.304723	0.515004	0.484996	0.0938897	E00589	6039	1	1	2	Sputum	0
Actinobacteria	Acidimicrobiales	Bacteria/Actinobacteria/Acidimicrobiia/Acidimicrobiales	0	20.92	1.33305	0.304723	0.515004	0.484996	0.0938897	E00589	6039	1	1	2	Sputum	0
Actinobacteria	Actinobacteria	Bacteria/Actinobacteria	0	20.92	1.33305	0.304723	0.515004	0.484996	0.0938897	E00589	6039	1	1	2	Sputum	0
Actinobacteria	Actinobacteria	Bacteria/Actinobacteria/Actinobacteria	0	20.92	1.33305	0.304723	0.515004	0.484996	0.0938897	E00589	6039	1	1	2	Sputum	0
Actinobacteria	Actinobaculum	Bacteria/Actinobacteria/Actinobacteria/Actinomycetales/Actinomycetaceae/Actinobaculum	0	20.92	1.33305	0.304723	0.515004	0.484996	0.0938897	E00589	6039	1	1	2	Sputum	0
Actinobacteria	Actinomyces	Bacteria/Actinobacteria/Actinobacteria/Actinomycetales/Actinomycetaceae/Actinomyces	1	20.92	1.33305	0.304723	0.515004	0.484996	0.0938897	E00589	6039	1	1	2	Sputum	0.016559033
Actinobacteria	Actinomycetospora	Bacteria/Actinobacteria/Actinobacteria/Pseudonocardiales/Pseudonocardiaceae/Actinomycetospora	0	20.92	1.33305	0.304723	0.515004	0.484996	0.0938897	E00589	6039	1	1	2	Sputum	0
Actinobacteria	Actinoplanes	Bacteria/Actinobacteria/Actinobacteria/Micromonosporales/Micromonosporaceae/Actinoplanes	0	20.92	1.33305	0.304723	0.515004	0.484996	0.0938897	E00589	6039	1	1	2	Sputum	0
Actinobacteria	Actinotalea	Bacteria/Actinobacteria/Actinobacteria/Micrococcales/Cellulomonadaceae/Actinotalea	0	20.92	1.33305	0.304723	0.515004	0.484996	0.0938897	E00589	6039	1	1	2	Sputum	0
Actinobacteria	Aeromicrobium	Bacteria/Actinobacteria/Actinobacteria/Propionibacteriales/Nocardioidaceae/Aeromicrobium	0	20.92	1.33305	0.304723	0.515004	0.484996	0.0938897	E00589	6039	1	1	2	Sputum	0
Actinobacteria	Agrococcus	Bacteria/Actinobacteria/Actinobacteria/Micrococcales/Microbacteriaceae/Agrococcus	0	20.92	1.33305	0.304723	0.515004	0.484996	0.0938897	E00589	6039	1	1	2	Sputum	0
Actinobacteria	Alloscardovia	Bacteria/Actinobacteria/Actinobacteria/Bifidobacteriales/Bifidobacteriaceae/Alloscardovia	0	20.92	1.33305	0.304723	0.515004	0.484996	0.0938897	E00589	6039	1	1	2	Sputum	0
Actinobacteria	Arthrobacter	Bacteria/Actinobacteria/Actinobacteria/Micrococcales/Micrococcaceae/Arthrobacter	0	20.92	1.33305	0.304723	0.515004	0.484996	0.0938897	E00589	6039	1	1	2	Sputum	0
Actinobacteria	Atopobium	Bacteria/Actinobacteria/Coriobacteriia/Coriobacteriales/Coriobacteriaceae/Atopobium	0	20.92	1.33305	0.304723	0.515004	0.484996	0.0938897	E00589	6039	1	1	2	Sputum	0
Actinobacteria	Bifidobacteriaceae	Bacteria/Actinobacteria/Actinobacteria/Bifidobacteriales/Bifidobacteriaceae	0	20.92	1.33305	0.304723	0.515004	0.484996	0.0938897	E00589	6039	1	1	2	Sputum	0
Actinobacteria	Bifidobacterium	Bacteria/Actinobacteria/Actinobacteria/Bifidobacteriales/Bifidobacteriaceae/Bifidobacterium	0	20.92	1.33305	0.304723	0.515004	0.484996	0.0938897	E00589	6039	1	1	2	Sputum	0
Actinobacteria	Blastococcus	Bacteria/Actinobacteria/Actinobacteria/Frankiales/Geodermatophilaceae/Blastococcus	0	20.92	1.33305	0.304723	0.515004	0.484996	0.0938897	E00589	6039	1	1	2	Sputum	0
Actinobacteria	Brachybacterium	Bacteria/Actinobacteria/Actinobacteria/Micrococcales/Dermabacteraceae/Brachybacterium	0	20.92	1.33305	0.304723	0.515004	0.484996	0.0938897	E00589	6039	1	1	2	Sputum	0
Actinobacteria	Brevibacterium	Bacteria/Actinobacteria/Actinobacteria/Micrococcales/Brevibacteriaceae/Brevibacterium	0	20.92	1.33305	0.304723	0.515004	0.484996	0.0938897	E00589	6039	1	1	2	Sputum	0
Actinobacteria	CL500-29-marine-group	Bacteria/Actinobacteria/Acidimicrobiia/Acidimicrobiales/Acidimicrobiaceae/CL500-29-marine-group	0	20.92	1.33305	0.304723	0.515004	0.484996	0.0938897	E00589	6039	1	1	2	Sputum	0
Actinobacteria	Candidatus-Microthrix	Bacteria/Actinobacteria/Acidimicrobiia/Acidimicrobiales/Candidatus-Microthrix	0	20.92	1.33305	0.304723	0.515004	0.484996	0.0938897	E00589	6039	1	1	2	Sputum	0
Actinobacteria	Cellulomonas	Bacteria/Actinobacteria/Actinobacteria/Micrococcales/Cellulomonadaceae/Cellulomonas	0	20.92	1.33305	0.304723	0.515004	0.484996	0.0938897	E00589	6039	1	1	2	Sputum	0
Actinobacteria	Cellulosimicrobium	Bacteria/Actinobacteria/Actinobacteria/Micrococcales/Promicromonosporaceae/Cellulosimicrobium	0	20.92	1.33305	0.304723	0.515004	0.484996	0.0938897	E00589	6039	1	1	2	Sputum	0
Actinobacteria	Clavibacter	Bacteria/Actinobacteria/Actinobacteria/Micrococcales/Microbacteriaceae/Clavibacter	0	20.92	1.33305	0.304723	0.515004	0.484996	0.0938897	E00589	6039	1	1	2	Sputum	0
Actinobacteria	Coriobacteriaceae	Bacteria/Actinobacteria/Coriobacteriia/Coriobacteriales/Coriobacteriaceae	0	20.92	1.33305	0.304723	0.515004	0.484996	0.0938897	E00589	6039	1	1	2	Sputum	0
Actinobacteria	Corynebacteriaceae	Bacteria/Actinobacteria/Actinobacteria/Corynebacteriales/Corynebacteriaceae	0	20.92	1.33305	0.304723	0.515004	0.484996	0.0938897	E00589	6039	1	1	2	Sputum	0
Actinobacteria	Corynebacteriales	Bacteria/Actinobacteria/Actinobacteria/Corynebacteriales	9	20.92	1.33305	0.304723	0.515004	0.484996	0.0938897	E00589	6039	1	1	2	Sputum	0.1490312966
Actinobacteria	Corynebacterium	Bacteria/Actinobacteria/Actinobacteria/Corynebacteriales/Corynebacteriaceae/Corynebacterium	1	20.92	1.33305	0.304723	0.515004	0.484996	0.0938897	E00589	6039	1	1	2	Sputum	0.016559033
Actinobacteria	Cryptobacterium	Bacteria/Actinobacteria/Coriobacteriia/Coriobacteriales/Coriobacteriaceae/Cryptobacterium	0	20.92	1.33305	0.304723	0.515004	0.484996	0.0938897	E00589	6039	1	1	2	Sputum	0
Actinobacteria	Curtobacterium	Bacteria/Actinobacteria/Actinobacteria/Micrococcales/Microbacteriaceae/Curtobacterium	0	20.92	1.33305	0.304723	0.515004	0.484996	0.0938897	E00589	6039	1	1	2	Sputum	0
Actinobacteria	Dermabacter	Bacteria/Actinobacteria/Actinobacteria/Micrococcales/Dermabacteraceae/Dermabacter	0	20.92	1.33305	0.304723	0.515004	0.484996	0.0938897	E00589	6039	1	1	2	Sputum	0
Actinobacteria	Dermabacteraceae	Bacteria/Actinobacteria/Actinobacteria/Micrococcales/Dermabacteraceae	0	20.92	1.33305	0.304723	0.515004	0.484996	0.0938897	E00589	6039	1	1	2	Sputum	0
Actinobacteria	Dermacoccaceae	Bacteria/Actinobacteria/Actinobacteria/Micrococcales/Dermacoccaceae	0	20.92	1.33305	0.304723	0.515004	0.484996	0.0938897	E00589	6039	1	1	2	Sputum	0
Actinobacteria	Dermacoccus	Bacteria/Actinobacteria/Actinobacteria/Micrococcales/Dermacoccaceae/Dermacoccus	0	20.92	1.33305	0.304723	0.515004	0.484996	0.0938897	E00589	6039	1	1	2	Sputum	0
Actinobacteria	Dietzia	Bacteria/Actinobacteria/Actinobacteria/Corynebacteriales/Dietziaceae/Dietzia	0	20.92	1.33305	0.304723	0.515004	0.484996	0.0938897	E00589	6039	1	1	2	Sputum	0
Actinobacteria	Euzebya	Bacteria/Actinobacteria/Nitriliruptoria/Euzebyales/Euzebyaceae/Euzebya	0	20.92	1.33305	0.304723	0.515004	0.484996	0.0938897	E00589	6039	1	1	2	Sputum	0
Actinobacteria	Frankiales	Bacteria/Actinobacteria/Actinobacteria/Frankiales	0	20.92	1.33305	0.304723	0.515004	0.484996	0.0938897	E00589	6039	1	1	2	Sputum	0
Actinobacteria	Friedmanniella	Bacteria/Actinobacteria/Actinobacteria/Propionibacteriales/Propionibacteriaceae/Friedmanniella	0	20.92	1.33305	0.304723	0.515004	0.484996	0.0938897	E00589	6039	1	1	2	Sputum	0
Actinobacteria	Frigoribacterium	Bacteria/Actinobacteria/Actinobacteria/Micrococcales/Microbacteriaceae/Frigoribacterium	0	20.92	1.33305	0.304723	0.515004	0.484996	0.0938897	E00589	6039	1	1	2	Sputum	0
Actinobacteria	Gaiella	Bacteria/Actinobacteria/Thermoleophilia/Gaiellales/Gaiellaceae/Gaiella	0	20.92	1.33305	0.304723	0.515004	0.484996	0.0938897	E00589	6039	1	1	2	Sputum	0
Actinobacteria	Gaiellales	Bacteria/Actinobacteria/Thermoleophilia/Gaiellales	0	20.92	1.33305	0.304723	0.515004	0.484996	0.0938897	E00589	6039	1	1	2	Sputum	0
Actinobacteria	Geodermatophilaceae	Bacteria/Actinobacteria/Actinobacteria/Frankiales/Geodermatophilaceae	0	20.92	1.33305	0.304723	0.515004	0.484996	0.0938897	E00589	6039	1	1	2	Sputum	0
Actinobacteria	Geodermatophilus	Bacteria/Actinobacteria/Actinobacteria/Frankiales/Geodermatophilaceae/Geodermatophilus	0	20.92	1.33305	0.304723	0.515004	0.484996	0.0938897	E00589	6039	1	1	2	Sputum	0
Actinobacteria	Georgenia	Bacteria/Actinobacteria/Actinobacteria/Micrococcales/Bogoriellaceae/Georgenia	0	20.92	1.33305	0.304723	0.515004	0.484996	0.0938897	E00589	6039	1	1	2	Sputum	0
Actinobacteria	Ilumatobacter	Bacteria/Actinobacteria/Acidimicrobiia/Acidimicrobiales/Acidimicrobiaceae/Ilumatobacter	0	20.92	1.33305	0.304723	0.515004	0.484996	0.0938897	E00589	6039	1	1	2	Sputum	0
Actinobacteria	Intrasporangiaceae	Bacteria/Actinobacteria/Actinobacteria/Micrococcales/Intrasporangiaceae	0	20.92	1.33305	0.304723	0.515004	0.484996	0.0938897	E00589	6039	1	1	2	Sputum	0
Actinobacteria	Janibacter	Bacteria/Actinobacteria/Actinobacteria/Micrococcales/Intrasporangiaceae/Janibacter	0	20.92	1.33305	0.304723	0.515004	0.484996	0.0938897	E00589	6039	1	1	2	Sputum	0
Actinobacteria	Kineococcus	Bacteria/Actinobacteria/Actinobacteria/Kineosporiales/Kineosporiaceae/Kineococcus	0	20.92	1.33305	0.304723	0.515004	0.484996	0.0938897	E00589	6039	1	1	2	Sputum	0
Actinobacteria	Kocuria	Bacteria/Actinobacteria/Actinobacteria/Micrococcales/Micrococcaceae/Kocuria	0	20.92	1.33305	0.304723	0.515004	0.484996	0.0938897	E00589	6039	1	1	2	Sputum	0
Actinobacteria	Leifsonia	Bacteria/Actinobacteria/Actinobacteria/Micrococcales/Microbacteriaceae/Leifsonia	0	20.92	1.33305	0.304723	0.515004	0.484996	0.0938897	E00589	6039	1	1	2	Sputum	0
Actinobacteria	Leucobacter	Bacteria/Actinobacteria/Actinobacteria/Micrococcales/Microbacteriaceae/Leucobacter	0	20.92	1.33305	0.304723	0.515004	0.484996	0.0938897	E00589	6039	1	1	2	Sputum	0
Actinobacteria	MB-A2-108	Bacteria/Actinobacteria/MB-A2-108	0	20.92	1.33305	0.304723	0.515004	0.484996	0.0938897	E00589	6039	1	1	2	Sputum	0
Actinobacteria	Marmoricola	Bacteria/Actinobacteria/Actinobacteria/Propionibacteriales/Nocardioidaceae/Marmoricola	0	20.92	1.33305	0.304723	0.515004	0.484996	0.0938897	E00589	6039	1	1	2	Sputum	0
Actinobacteria	Microbacteriaceae	Bacteria/Actinobacteria/Actinobacteria/Micrococcales/Microbacteriaceae	0	20.92	1.33305	0.304723	0.515004	0.484996	0.0938897	E00589	6039	1	1	2	Sputum	0
Actinobacteria	Microbacterium	Bacteria/Actinobacteria/Actinobacteria/Micrococcales/Microbacteriaceae/Microbacterium	0	20.92	1.33305	0.304723	0.515004	0.484996	0.0938897	E00589	6039	1	1	2	Sputum	0
Actinobacteria	Micrococcaceae	Bacteria/Actinobacteria/Actinobacteria/Micrococcales/Micrococcaceae	0	20.92	1.33305	0.304723	0.515004	0.484996	0.0938897	E00589	6039	1	1	2	Sputum	0
Actinobacteria	Micrococcales	Bacteria/Actinobacteria/Actinobacteria/Micrococcales	0	20.92	1.33305	0.304723	0.515004	0.484996	0.0938897	E00589	6039	1	1	2	Sputum	0
Actinobacteria	Micrococcus	Bacteria/Actinobacteria/Actinobacteria/Micrococcales/Micrococcaceae/Micrococcus	0	20.92	1.33305	0.304723	0.515004	0.484996	0.0938897	E00589	6039	1	1	2	Sputum	0
Actinobacteria	Mobiluncus	Bacteria/Actinobacteria/Actinobacteria/Actinomycetales/Actinomycetaceae/Mobiluncus	0	20.92	1.33305	0.304723	0.515004	0.484996	0.0938897	E00589	6039	1	1	2	Sputum	0
Actinobacteria	Modestobacter	Bacteria/Actinobacteria/Actinobacteria/Frankiales/Geodermatophilaceae/Modestobacter	0	20.92	1.33305	0.304723	0.515004	0.484996	0.0938897	E00589	6039	1	1	2	Sputum	0
Actinobacteria	Mycetocola	Bacteria/Actinobacteria/Actinobacteria/Micrococcales/Microbacteriaceae/Mycetocola	0	20.92	1.33305	0.304723	0.515004	0.484996	0.0938897	E00589	6039	1	1	2	Sputum	0
Actinobacteria	Mycobacterium	Bacteria/Actinobacteria/Actinobacteria/Corynebacteriales/Mycobacteriaceae/Mycobacterium	0	20.92	1.33305	0.304723	0.515004	0.484996	0.0938897	E00589	6039	1	1	2	Sputum	0
Actinobacteria	Nakamurella	Bacteria/Actinobacteria/Actinobacteria/Frankiales/Nakamurellaceae/Nakamurella	0	20.92	1.33305	0.304723	0.515004	0.484996	0.0938897	E00589	6039	1	1	2	Sputum	0
Actinobacteria	Nesterenkonia	Bacteria/Actinobacteria/Actinobacteria/Micrococcales/Micrococcaceae/Nesterenkonia	0	20.92	1.33305	0.304723	0.515004	0.484996	0.0938897	E00589	6039	1	1	2	Sputum	0
Actinobacteria	Nitriliruptor	Bacteria/Actinobacteria/Nitriliruptoria/Nitriliruptorales/Nitriliruptoraceae/Nitriliruptor	0	20.92	1.33305	0.304723	0.515004	0.484996	0.0938897	E00589	6039	1	1	2	Sputum	0
Actinobacteria	Nocardia	Bacteria/Actinobacteria/Actinobacteria/Corynebacteriales/Nocardiaceae/Nocardia	0	20.92	1.33305	0.304723	0.515004	0.484996	0.0938897	E00589	6039	1	1	2	Sputum	0
Actinobacteria	Nocardiaceae	Bacteria/Actinobacteria/Actinobacteria/Corynebacteriales/Nocardiaceae	0	20.92	1.33305	0.304723	0.515004	0.484996	0.0938897	E00589	6039	1	1	2	Sputum	0
Actinobacteria	Nocardioidaceae	Bacteria/Actinobacteria/Actinobacteria/Propionibacteriales/Nocardioidaceae	0	20.92	1.33305	0.304723	0.515004	0.484996	0.0938897	E00589	6039	1	1	2	Sputum	0
Actinobacteria	Nocardioides	Bacteria/Actinobacteria/Actinobacteria/Propionibacteriales/Nocardioidaceae/Nocardioides	0	20.92	1.33305	0.304723	0.515004	0.484996	0.0938897	E00589	6039	1	1	2	Sputum	0
Actinobacteria	Ornithinicoccus	Bacteria/Actinobacteria/Actinobacteria/Micrococcales/Intrasporangiaceae/Ornithinicoccus	0	20.92	1.33305	0.304723	0.515004	0.484996	0.0938897	E00589	6039	1	1	2	Sputum	0
Actinobacteria	Ornithinimicrobium	Bacteria/Actinobacteria/Actinobacteria/Micrococcales/Intrasporangiaceae/Ornithinimicrobium	0	20.92	1.33305	0.304723	0.515004	0.484996	0.0938897	E00589	6039	1	1	2	Sputum	0
Actinobacteria	Patulibacter	Bacteria/Actinobacteria/Thermoleophilia/Solirubrobacterales/Patulibacteraceae/Patulibacter	0	20.92	1.33305	0.304723	0.515004	0.484996	0.0938897	E00589	6039	1	1	2	Sputum	0
Actinobacteria	PeM15	Bacteria/Actinobacteria/Actinobacteria/PeM15	0	20.92	1.33305	0.304723	0.515004	0.484996	0.0938897	E00589	6039	1	1	2	Sputum	0
Actinobacteria	Propionibacteriaceae	Bacteria/Actinobacteria/Actinobacteria/Propionibacteriales/Propionibacteriaceae	0	20.92	1.33305	0.304723	0.515004	0.484996	0.0938897	E00589	6039	1	1	2	Sputum	0
Actinobacteria	Propionibacterium	Bacteria/Actinobacteria/Actinobacteria/Propionibacteriales/Propionibacteriaceae/Propionibacterium	0	20.92	1.33305	0.304723	0.515004	0.484996	0.0938897	E00589	6039	1	1	2	Sputum	0
Actinobacteria	Propioniciclava	Bacteria/Actinobacteria/Actinobacteria/Propionibacteriales/Propionibacteriaceae/Propioniciclava	0	20.92	1.33305	0.304723	0.515004	0.484996	0.0938897	E00589	6039	1	1	2	Sputum	0
Actinobacteria	Pseudonocardia	Bacteria/Actinobacteria/Actinobacteria/Pseudonocardiales/Pseudonocardiaceae/Pseudonocardia	0	20.92	1.33305	0.304723	0.515004	0.484996	0.0938897	E00589	6039	1	1	2	Sputum	0
Actinobacteria	Pseudonocardiaceae	Bacteria/Actinobacteria/Actinobacteria/Pseudonocardiales/Pseudonocardiaceae	0	20.92	1.33305	0.304723	0.515004	0.484996	0.0938897	E00589	6039	1	1	2	Sputum	0
Actinobacteria	Rhodococcus	Bacteria/Actinobacteria/Actinobacteria/Corynebacteriales/Nocardiaceae/Rhodococcus	0	20.92	1.33305	0.304723	0.515004	0.484996	0.0938897	E00589	6039	1	1	2	Sputum	0
Actinobacteria	Rothia	Bacteria/Actinobacteria/Actinobacteria/Micrococcales/Micrococcaceae/Rothia	2	20.92	1.33305	0.304723	0.515004	0.484996	0.0938897	E00589	6039	1	1	2	Sputum	0.0331180659
Actinobacteria	Rubrobacter	Bacteria/Actinobacteria/Rubrobacteria/Rubrobacterales/Rubrobacteriaceae/Rubrobacter	0	20.92	1.33305	0.304723	0.515004	0.484996	0.0938897	E00589	6039	1	1	2	Sputum	0
Actinobacteria	Saccharopolyspora	Bacteria/Actinobacteria/Actinobacteria/Pseudonocardiales/Pseudonocardiaceae/Saccharopolyspora	0	20.92	1.33305	0.304723	0.515004	0.484996	0.0938897	E00589	6039	1	1	2	Sputum	0
Actinobacteria	Sanguibacter	Bacteria/Actinobacteria/Actinobacteria/Micrococcales/Sanguibacteraceae/Sanguibacter	0	20.92	1.33305	0.304723	0.515004	0.484996	0.0938897	E00589	6039	1	1	2	Sputum	0
Actinobacteria	Scardovia	Bacteria/Actinobacteria/Actinobacteria/Bifidobacteriales/Bifidobacteriaceae/Scardovia	0	20.92	1.33305	0.304723	0.515004	0.484996	0.0938897	E00589	6039	1	1	2	Sputum	0
Actinobacteria	Slackia	Bacteria/Actinobacteria/Coriobacteriia/Coriobacteriales/Coriobacteriaceae/Slackia	0	20.92	1.33305	0.304723	0.515004	0.484996	0.0938897	E00589	6039	1	1	2	Sputum	0
Actinobacteria	Streptomyces	Bacteria/Actinobacteria/Actinobacteria/Streptomycetales/Streptomycetaceae/Streptomyces	0	20.92	1.33305	0.304723	0.515004	0.484996	0.0938897	E00589	6039	1	1	2	Sputum	0
Actinobacteria	Tropheryma	Bacteria/Actinobacteria/Actinobacteria/Micrococcales/Cellulomonadaceae/Tropheryma	0	20.92	1.33305	0.304723	0.515004	0.484996	0.0938897	E00589	6039	1	1	2	Sputum	0
Actinobacteria	Turicella	Bacteria/Actinobacteria/Actinobacteria/Corynebacteriales/Corynebacteriaceae/Turicella	0	20.92	1.33305	0.304723	0.515004	0.484996	0.0938897	E00589	6039	1	1	2	Sputum	0
Actinobacteria_Actinobacteria	Actinomyces_gerencseriae	Bacteria/Actinobacteria_Actinobacteria/Actinobacteridae/Actinomycetales_Actinomycineae_Actinomycetaceae_Actinomyces_3/Actinomyces_gerencseriae	0	20.92	1.33305	0.304723	0.515004	0.484996	0.0938897	E00589	6039	1	1	2	Sputum	0
Actinobacteria_Actinobacteria	Actinomyces_graevenitzii	Bacteria/Actinobacteria_Actinobacteria/Actinobacteridae/Actinomycetales_Actinomycineae_Actinomycetaceae_Actinomyces_3/Actinomyces_graevenitzii	0	20.92	1.33305	0.304723	0.515004	0.484996	0.0938897	E00589	6039	1	1	2	Sputum	0
Actinobacteria_Actinobacteria	Actinomyces_lingnae	Bacteria/Actinobacteria_Actinobacteria/Actinobacteridae/Actinomycetales_Actinomycineae_Actinomycetaceae_Actinomyces_2/Actinomyces_lingnae	0	20.92	1.33305	0.304723	0.515004	0.484996	0.0938897	E00589	6039	1	1	2	Sputum	0
Actinobacteria_Actinobacteria	Actinomyces_massiliensis	Bacteria/Actinobacteria_Actinobacteria/Actinobacteridae/Actinomycetales_Actinomycineae_Actinomycetaceae_Actinomyces_3/Actinomyces_massiliensis	0	20.92	1.33305	0.304723	0.515004	0.484996	0.0938897	E00589	6039	1	1	2	Sputum	0
Actinobacteria_Actinobacteria	Actinomyces_meyeri	Bacteria/Actinobacteria_Actinobacteria/Actinobacteridae/Actinomycetales_Actinomycineae_Actinomycetaceae_Actinomyces_2/Actinomyces_meyeri	0	20.92	1.33305	0.304723	0.515004	0.484996	0.0938897	E00589	6039	1	1	2	Sputum	0
Actinobacteria_Actinobacteria	Actinomyces_naeslundii	Bacteria/Actinobacteria_Actinobacteria/Actinobacteridae/Actinomycetales_Actinomycineae_Actinomycetaceae_Actinomyces_3/Actinomyces_naeslundii	0	20.92	1.33305	0.304723	0.515004	0.484996	0.0938897	E00589	6039	1	1	2	Sputum	0
Actinobacteria_Actinobacteria	Actinomyces_odontolyticus	Bacteria/Actinobacteria_Actinobacteria/Actinobacteridae/Actinomycetales_Actinomycineae_Actinomycetaceae_Actinomyces_2/Actinomyces_odontolyticus	0	20.92	1.33305	0.304723	0.515004	0.484996	0.0938897	E00589	6039	1	1	2	Sputum	0
Actinobacteria_Actinobacteria	Actinomyces_oris	Bacteria/Actinobacteria_Actinobacteria/Actinobacteridae/Actinomycetales_Actinomycineae_Actinomycetaceae_Actinomyces_3/Actinomyces_oris	0	20.92	1.33305	0.304723	0.515004	0.484996	0.0938897	E00589	6039	1	1	2	Sputum	0
Actinobacteria_Actinobacteria	Actinomyces_urogenitalis	Bacteria/Actinobacteria_Actinobacteria/Actinobacteridae/Actinomycetales_Actinomycineae_Actinomycetaceae_Actinomyces_3/Actinomyces_urogenitalis	0	20.92	1.33305	0.304723	0.515004	0.484996	0.0938897	E00589	6039	1	1	2	Sputum	0
Actinobacteria_Actinobacteria	Actinomyces_viscosus	Bacteria/Actinobacteria_Actinobacteria/Actinobacteridae/Actinomycetales_Actinomycineae_Actinomycetaceae_Actinomyces_3/Actinomyces_viscosus	0	20.92	1.33305	0.304723	0.515004	0.484996	0.0938897	E00589	6039	1	1	2	Sputum	0
Actinobacteria_Actinobacteria	Atopobium_parvulum	Bacteria/Actinobacteria_Actinobacteria/Coriobacteridae_Coriobacteriales_Coriobacterineae_Coriobacteriaceae/Atopobium/Atopobium_parvulum	0	20.92	1.33305	0.304723	0.515004	0.484996	0.0938897	E00589	6039	1	1	2	Sputum	0
Actinobacteria_Actinobacteria	Atopobium_rimae	Bacteria/Actinobacteria_Actinobacteria/Coriobacteridae_Coriobacteriales_Coriobacterineae_Coriobacteriaceae/Atopobium/Atopobium_rimae	0	20.92	1.33305	0.304723	0.515004	0.484996	0.0938897	E00589	6039	1	1	2	Sputum	0
Actinobacteria_Actinobacteria	Corynebacterium_afermentans	Bacteria/Actinobacteria_Actinobacteria/Actinobacteridae/Actinomycetales_1/Corynebacterineae/Corynebacteriaceae/Corynebacterium_1/Corynebacterium_afermentans	0	20.92	1.33305	0.304723	0.515004	0.484996	0.0938897	E00589	6039	1	1	2	Sputum	0
Actinobacteria_Actinobacteria	Corynebacterium_durum	Bacteria/Actinobacteria_Actinobacteria/Actinobacteridae/Actinomycetales_1/Corynebacterineae/Corynebacteriaceae/Corynebacterium_4/Corynebacterium_durum	0	20.92	1.33305	0.304723	0.515004	0.484996	0.0938897	E00589	6039	1	1	2	Sputum	0
Actinobacteria_Actinobacteria	Corynebacterium_matruchotii	Bacteria/Actinobacteria_Actinobacteria/Actinobacteridae/Actinomycetales_1/Corynebacterineae/Corynebacteriaceae/Corynebacterium_4/Corynebacterium_matruchotii	0	20.92	1.33305	0.304723	0.515004	0.484996	0.0938897	E00589	6039	1	1	2	Sputum	0
Actinobacteria_Actinobacteria	Corynebacterium_xerosis	Bacteria/Actinobacteria_Actinobacteria/Actinobacteridae/Actinomycetales_1/Corynebacterineae/Corynebacteriaceae/Corynebacterium_1/Corynebacterium_xerosis	0	20.92	1.33305	0.304723	0.515004	0.484996	0.0938897	E00589	6039	1	1	2	Sputum	0
Actinobacteria_Actinobacteria	Cryptobacterium_curtum	Bacteria/Actinobacteria_Actinobacteria/Coriobacteridae_Coriobacteriales_Coriobacterineae_Coriobacteriaceae/Cryptobacterium/Cryptobacterium_curtum	0	20.92	1.33305	0.304723	0.515004	0.484996	0.0938897	E00589	6039	1	1	2	Sputum	0
Actinobacteria_Actinobacteria	Luteococcus_japonicus	Bacteria/Actinobacteria_Actinobacteria/Actinobacteridae/Actinomycetales_Propionibacterineae/Propionibacteriaceae/Luteococcus/Luteococcus_japonicus	0	20.92	1.33305	0.304723	0.515004	0.484996	0.0938897	E00589	6039	1	1	2	Sputum	0
Actinobacteria_Actinobacteria	Micrococcus_luteus	Bacteria/Actinobacteria_Actinobacteria/Actinobacteridae/Actinomycetales_Micrococcineae_1/Micrococcaceae/Micrococcus_1/Micrococcus_luteus	0	20.92	1.33305	0.304723	0.515004	0.484996	0.0938897	E00589	6039	1	1	2	Sputum	0
Actinobacteria_Actinobacteria	Mycobacterium_chelonae	Bacteria/Actinobacteria_Actinobacteria/Actinobacteridae/Actinomycetales_1/Corynebacterineae/Mycobacteriaceae_Mycobacterium/Mycobacterium_chelonae	0	20.92	1.33305	0.304723	0.515004	0.484996	0.0938897	E00589	6039	1	1	2	Sputum	0
Actinobacteria_Actinobacteria	Propionibacterium_acnes	Bacteria/Actinobacteria_Actinobacteria/Actinobacteridae/Actinomycetales_Propionibacterineae/Propionibacteriaceae/Propionibacterium_1/Propionibacterium_acnes	0	20.92	1.33305	0.304723	0.515004	0.484996	0.0938897	E00589	6039	1	1	2	Sputum	0
Actinobacteria_Actinobacteria	Propionibacterium_propionicum	Bacteria/Actinobacteria_Actinobacteria/Actinobacteridae/Actinomycetales_Propionibacterineae/Propionibacteriaceae/Propionibacterium_2/Propionibacterium_propionicum	0	20.92	1.33305	0.304723	0.515004	0.484996	0.0938897	E00589	6039	1	1	2	Sputum	0
Actinobacteria_Actinobacteria	Rothia_aeria	Bacteria/Actinobacteria_Actinobacteria/Actinobacteridae/Actinomycetales_Micrococcineae_1/Micrococcaceae/Rothia/Rothia_aeria	0	20.92	1.33305	0.304723	0.515004	0.484996	0.0938897	E00589	6039	1	1	2	Sputum	0
Actinobacteria_Actinobacteria	Rothia_dentocariosa	Bacteria/Actinobacteria_Actinobacteria/Actinobacteridae/Actinomycetales_Micrococcineae_1/Micrococcaceae/Rothia/Rothia_dentocariosa	0	20.92	1.33305	0.304723	0.515004	0.484996	0.0938897	E00589	6039	1	1	2	Sputum	0
Actinobacteria_Actinobacteria	Rothia_mucilaginosa	Bacteria/Actinobacteria_Actinobacteria/Actinobacteridae/Actinomycetales_Micrococcineae_1/Micrococcaceae/Rothia/Rothia_mucilaginosa	0	20.92	1.33305	0.304723	0.515004	0.484996	0.0938897	E00589	6039	1	1	2	Sputum	0
Actinobacteria_Actinobacteria	Scardovia_inopinata	Bacteria/Actinobacteria_Actinobacteria/Actinobacteridae/Bifidobacteriales_Bifidobacteriaceae/Scardovia/Scardovia_inopinata	0	20.92	1.33305	0.304723	0.515004	0.484996	0.0938897	E00589	6039	1	1	2	Sputum	0
BD1-5	BD1-5	Bacteria/BD1-5	0	20.92	1.33305	0.304723	0.515004	0.484996	0.0938897	E00589	6039	1	1	2	Sputum	0
Bacteroidetes	Alistipes	Bacteria/Bacteroidetes/Bacteroidia/Bacteroidales/Rikenellaceae/Alistipes	0	20.92	1.33305	0.304723	0.515004	0.484996	0.0938897	E00589	6039	1	1	2	Sputum	0
Bacteroidetes	Bacteroidales	Bacteria/Bacteroidetes/Bacteroidia/Bacteroidales	0	20.92	1.33305	0.304723	0.515004	0.484996	0.0938897	E00589	6039	1	1	2	Sputum	0
Bacteroidetes	Bacteroides	Bacteria/Bacteroidetes/Bacteroidia/Bacteroidales/Bacteroidaceae/Bacteroides	0	20.92	1.33305	0.304723	0.515004	0.484996	0.0938897	E00589	6039	1	1	2	Sputum	0
Bacteroidetes	Bacteroidetes	Bacteria/Bacteroidetes	0	20.92	1.33305	0.304723	0.515004	0.484996	0.0938897	E00589	6039	1	1	2	Sputum	0
Bacteroidetes	Balneola_vulgaris	Bacteria/Bacteroidetes/Sphingobacteria_Sphingobacteriales_4/Chitinophagaceae/Balneola/Balneola_vulgaris	0	20.92	1.33305	0.304723	0.515004	0.484996	0.0938897	E00589	6039	1	1	2	Sputum	0
Bacteroidetes	Bergeyella	Bacteria/Bacteroidetes/Flavobacteria/Flavobacteriales/Flavobacteriaceae/Bergeyella	0	20.92	1.33305	0.304723	0.515004	0.484996	0.0938897	E00589	6039	1	1	2	Sputum	0
Bacteroidetes	Capnocytophaga	Bacteria/Bacteroidetes/Flavobacteria/Flavobacteriales/Flavobacteriaceae/Capnocytophaga	0	20.92	1.33305	0.304723	0.515004	0.484996	0.0938897	E00589	6039	1	1	2	Sputum	0
Bacteroidetes	Capnocytophaga_gingivalis	Bacteria/Bacteroidetes/Flavobacteria_Flavobacteriales/Flavobacteriaceae_1/Capnocytophaga/Capnocytophaga_gingivalis	0	20.92	1.33305	0.304723	0.515004	0.484996	0.0938897	E00589	6039	1	1	2	Sputum	0
Bacteroidetes	Capnocytophaga_granulosa	Bacteria/Bacteroidetes/Flavobacteria_Flavobacteriales/Flavobacteriaceae_1/Capnocytophaga/Capnocytophaga_granulosa	0	20.92	1.33305	0.304723	0.515004	0.484996	0.0938897	E00589	6039	1	1	2	Sputum	0
Bacteroidetes	Capnocytophaga_leadbetteri	Bacteria/Bacteroidetes/Flavobacteria_Flavobacteriales/Flavobacteriaceae_1/Capnocytophaga/Capnocytophaga_leadbetteri	0	20.92	1.33305	0.304723	0.515004	0.484996	0.0938897	E00589	6039	1	1	2	Sputum	0
Bacteroidetes	Capnocytophaga_ochracea	Bacteria/Bacteroidetes/Flavobacteria_Flavobacteriales/Flavobacteriaceae_1/Capnocytophaga/Capnocytophaga_ochracea	0	20.92	1.33305	0.304723	0.515004	0.484996	0.0938897	E00589	6039	1	1	2	Sputum	0
Bacteroidetes	Capnocytophaga_sputigena	Bacteria/Bacteroidetes/Flavobacteria_Flavobacteriales/Flavobacteriaceae_1/Capnocytophaga/Capnocytophaga_sputigena	0	20.92	1.33305	0.304723	0.515004	0.484996	0.0938897	E00589	6039	1	1	2	Sputum	0
Bacteroidetes	Cesiribacter	Bacteria/Bacteroidetes/Cytophagia/Cytophagales/Flammeovirgaceae/Cesiribacter	0	20.92	1.33305	0.304723	0.515004	0.484996	0.0938897	E00589	6039	1	1	2	Sputum	0
Bacteroidetes	Chitinophagaceae	Bacteria/Bacteroidetes/Sphingobacteriia/Sphingobacteriales/Chitinophagaceae	0	20.92	1.33305	0.304723	0.515004	0.484996	0.0938897	E00589	6039	1	1	2	Sputum	0
Bacteroidetes	Chryseobacterium	Bacteria/Bacteroidetes/Flavobacteria/Flavobacteriales/Flavobacteriaceae/Chryseobacterium	0	20.92	1.33305	0.304723	0.515004	0.484996	0.0938897	E00589	6039	1	1	2	Sputum	0
Bacteroidetes	Chryseobacterium_gregarium	Bacteria/Bacteroidetes/Flavobacteria_Flavobacteriales/Flavobacteriaceae_2/Chryseobacterium_6/Chryseobacterium_gregarium	0	20.92	1.33305	0.304723	0.515004	0.484996	0.0938897	E00589	6039	1	1	2	Sputum	0
Bacteroidetes	Chryseobacterium_palustre	Bacteria/Bacteroidetes/Flavobacteria_Flavobacteriales/Flavobacteriaceae_2/Chryseobacterium_6/Chryseobacterium_palustre	0	20.92	1.33305	0.304723	0.515004	0.484996	0.0938897	E00589	6039	1	1	2	Sputum	0
Bacteroidetes	Cloacibacterium	Bacteria/Bacteroidetes/Flavobacteria/Flavobacteriales/Flavobacteriaceae/Cloacibacterium	0	20.92	1.33305	0.304723	0.515004	0.484996	0.0938897	E00589	6039	1	1	2	Sputum	0
Bacteroidetes	Cloacibacterium_normanense	Bacteria/Bacteroidetes/Flavobacteria_Flavobacteriales/Flavobacteriaceae_2/Cloacibacterium/Cloacibacterium_normanense	0	20.92	1.33305	0.304723	0.515004	0.484996	0.0938897	E00589	6039	1	1	2	Sputum	0
Bacteroidetes	Cyclobacteriaceae	Bacteria/Bacteroidetes/Cytophagia/Cytophagales/Cyclobacteriaceae	0	20.92	1.33305	0.304723	0.515004	0.484996	0.0938897	E00589	6039	1	1	2	Sputum	0
Bacteroidetes	Cytophagaceae	Bacteria/Bacteroidetes/Cytophagia/Cytophagales/Cytophagaceae	0	20.92	1.33305	0.304723	0.515004	0.484996	0.0938897	E00589	6039	1	1	2	Sputum	0
Bacteroidetes	Cytophagales	Bacteria/Bacteroidetes/Cytophagia/Cytophagales	0	20.92	1.33305	0.304723	0.515004	0.484996	0.0938897	E00589	6039	1	1	2	Sputum	0
Bacteroidetes	Dyadobacter	Bacteria/Bacteroidetes/Cytophagia/Cytophagales/Cytophagaceae/Dyadobacter	0	20.92	1.33305	0.304723	0.515004	0.484996	0.0938897	E00589	6039	1	1	2	Sputum	0
Bacteroidetes	Dysgonomonas_gadei	Bacteria/Bacteroidetes/Bacteroidia_Bacteroidales/Porphyromonadaceae_1/Dysgonomonas/Dysgonomonas_gadei	0	20.92	1.33305	0.304723	0.515004	0.484996	0.0938897	E00589	6039	1	1	2	Sputum	0
Bacteroidetes	Elizabethkingia_meningoseptica	Bacteria/Bacteroidetes/Flavobacteria_Flavobacteriales/Flavobacteriaceae_2/Elizabethkingia/Elizabethkingia_meningoseptica	0	20.92	1.33305	0.304723	0.515004	0.484996	0.0938897	E00589	6039	1	1	2	Sputum	0
Bacteroidetes	Elizabethkingia_miricola	Bacteria/Bacteroidetes/Flavobacteria_Flavobacteriales/Flavobacteriaceae_2/Elizabethkingia/Elizabethkingia_miricola	0	20.92	1.33305	0.304723	0.515004	0.484996	0.0938897	E00589	6039	1	1	2	Sputum	0
Bacteroidetes	Ferruginibacter	Bacteria/Bacteroidetes/Sphingobacteriia/Sphingobacteriales/Chitinophagaceae/Ferruginibacter	0	20.92	1.33305	0.304723	0.515004	0.484996	0.0938897	E00589	6039	1	1	2	Sputum	0
Bacteroidetes	Flavisolibacter	Bacteria/Bacteroidetes/Sphingobacteriia/Sphingobacteriales/Chitinophagaceae/Flavisolibacter	0	20.92	1.33305	0.304723	0.515004	0.484996	0.0938897	E00589	6039	1	1	2	Sputum	0
Bacteroidetes	Flavobacteriaceae	Bacteria/Bacteroidetes/Flavobacteria/Flavobacteriales/Flavobacteriaceae	0	20.92	1.33305	0.304723	0.515004	0.484996	0.0938897	E00589	6039	1	1	2	Sputum	0
Bacteroidetes	Flavobacterium	Bacteria/Bacteroidetes/Flavobacteria/Flavobacteriales/Flavobacteriaceae/Flavobacterium	0	20.92	1.33305	0.304723	0.515004	0.484996	0.0938897	E00589	6039	1	1	2	Sputum	0
Bacteroidetes	Flexibacter	Bacteria/Bacteroidetes/Cytophagia/Cytophagales/Cytophagaceae/Flexibacter	0	20.92	1.33305	0.304723	0.515004	0.484996	0.0938897	E00589	6039	1	1	2	Sputum	0
Bacteroidetes	Flexibacter_tractuosus	Bacteria/Bacteroidetes/Sphingobacteria_Sphingobacteriales_3/Flammeovirgaceae_2/Perexilibacter/Flexibacter_tractuosus	0	20.92	1.33305	0.304723	0.515004	0.484996	0.0938897	E00589	6039	1	1	2	Sputum	0
Bacteroidetes	Gillisia	Bacteria/Bacteroidetes/Flavobacteria/Flavobacteriales/Flavobacteriaceae/Gillisia	0	20.92	1.33305	0.304723	0.515004	0.484996	0.0938897	E00589	6039	1	1	2	Sputum	0
Bacteroidetes	Hydrotalea	Bacteria/Bacteroidetes/Sphingobacteriia/Sphingobacteriales/Chitinophagaceae/Hydrotalea	0	20.92	1.33305	0.304723	0.515004	0.484996	0.0938897	E00589	6039	1	1	2	Sputum	0
Bacteroidetes	Hymenobacter	Bacteria/Bacteroidetes/Cytophagia/Cytophagales/Cytophagaceae/Hymenobacter	0	20.92	1.33305	0.304723	0.515004	0.484996	0.0938897	E00589	6039	1	1	2	Sputum	0
Bacteroidetes	Lacibacter	Bacteria/Bacteroidetes/Sphingobacteriia/Sphingobacteriales/Chitinophagaceae/Lacibacter	0	20.92	1.33305	0.304723	0.515004	0.484996	0.0938897	E00589	6039	1	1	2	Sputum	0
Bacteroidetes	Leadbetterella	Bacteria/Bacteroidetes/Cytophagia/Cytophagales/Cytophagaceae/Leadbetterella	0	20.92	1.33305	0.304723	0.515004	0.484996	0.0938897	E00589	6039	1	1	2	Sputum	0
Bacteroidetes	Mucilaginibacter	Bacteria/Bacteroidetes/Sphingobacteriia/Sphingobacteriales/Sphingobacteriaceae/Mucilaginibacter	0	20.92	1.33305	0.304723	0.515004	0.484996	0.0938897	E00589	6039	1	1	2	Sputum	0
Bacteroidetes	Myroides_odoratus	Bacteria/Bacteroidetes/Flavobacteria_Flavobacteriales/Flavobacteriaceae_1/Myroides/Myroides_odoratus	0	20.92	1.33305	0.304723	0.515004	0.484996	0.0938897	E00589	6039	1	1	2	Sputum	0
Bacteroidetes	Odoribacter	Bacteria/Bacteroidetes/Bacteroidia/Bacteroidales/Porphyromonadaceae/Odoribacter	0	20.92	1.33305	0.304723	0.515004	0.484996	0.0938897	E00589	6039	1	1	2	Sputum	0
Bacteroidetes	Ornithobacterium	Bacteria/Bacteroidetes/Flavobacteria/Flavobacteriales/Flavobacteriaceae/Ornithobacterium	0	20.92	1.33305	0.304723	0.515004	0.484996	0.0938897	E00589	6039	1	1	2	Sputum	0
Bacteroidetes	Paludibacter	Bacteria/Bacteroidetes/Bacteroidia/Bacteroidales/Porphyromonadaceae/Paludibacter	0	20.92	1.33305	0.304723	0.515004	0.484996	0.0938897	E00589	6039	1	1	2	Sputum	0
Bacteroidetes	Parabacteroides	Bacteria/Bacteroidetes/Bacteroidia/Bacteroidales/Porphyromonadaceae/Parabacteroides	0	20.92	1.33305	0.304723	0.515004	0.484996	0.0938897	E00589	6039	1	1	2	Sputum	0
Bacteroidetes	Paraprevotella_xylaniphila	Bacteria/Bacteroidetes/Bacteroidia_Bacteroidales/Prevotellaceae/Paraprevotella/Paraprevotella_xylaniphila	0	20.92	1.33305	0.304723	0.515004	0.484996	0.0938897	E00589	6039	1	1	2	Sputum	0
Bacteroidetes	Pedobacter	Bacteria/Bacteroidetes/Sphingobacteriia/Sphingobacteriales/Sphingobacteriaceae/Pedobacter	0	20.92	1.33305	0.304723	0.515004	0.484996	0.0938897	E00589	6039	1	1	2	Sputum	0
Bacteroidetes	Porphyromonadaceae	Bacteria/Bacteroidetes/Bacteroidia/Bacteroidales/Porphyromonadaceae	0	20.92	1.33305	0.304723	0.515004	0.484996	0.0938897	E00589	6039	1	1	2	Sputum	0
Bacteroidetes	Porphyromonas	Bacteria/Bacteroidetes/Bacteroidia/Bacteroidales/Porphyromonadaceae/Porphyromonas	8	20.92	1.33305	0.304723	0.515004	0.484996	0.0938897	E00589	6039	1	1	2	Sputum	0.1324722636
Bacteroidetes	Porphyromonas_catoniae	Bacteria/Bacteroidetes/Bacteroidia_Bacteroidales/Porphyromonadaceae_1/Porphyromonas/Porphyromonas_catoniae	0	20.92	1.33305	0.304723	0.515004	0.484996	0.0938897	E00589	6039	1	1	2	Sputum	0
Bacteroidetes	Porphyromonas_endodontalis	Bacteria/Bacteroidetes/Bacteroidia_Bacteroidales/Porphyromonadaceae_1/Porphyromonas/Porphyromonas_endodontalis	0	20.92	1.33305	0.304723	0.515004	0.484996	0.0938897	E00589	6039	1	1	2	Sputum	0
Bacteroidetes	Porphyromonas_gingivalis	Bacteria/Bacteroidetes/Bacteroidia_Bacteroidales/Porphyromonadaceae_1/Porphyromonas/Porphyromonas_gingivalis	0	20.92	1.33305	0.304723	0.515004	0.484996	0.0938897	E00589	6039	1	1	2	Sputum	0
Bacteroidetes	Porphyromonas_gulae	Bacteria/Bacteroidetes/Bacteroidia_Bacteroidales/Porphyromonadaceae_1/Porphyromonas/Porphyromonas_gulae	0	20.92	1.33305	0.304723	0.515004	0.484996	0.0938897	E00589	6039	1	1	2	Sputum	0
Bacteroidetes	Prevotella	Bacteria/Bacteroidetes/Bacteroidia/Bacteroidales/Prevotellaceae/Prevotella	87	20.92	1.33305	0.304723	0.515004	0.484996	0.0938897	E00589	6039	1	1	2	Sputum	1.4406358669
Bacteroidetes	Prevotella_DO039	Bacteria/Bacteroidetes/Bacteroidia_Bacteroidales/Prevotellaceae/Prevotella_11/Prevotella_DO039	0	20.92	1.33305	0.304723	0.515004	0.484996	0.0938897	E00589	6039	1	1	2	Sputum	0
Bacteroidetes	Prevotella_amnii	Bacteria/Bacteroidetes/Bacteroidia_Bacteroidales/Prevotellaceae/Prevotella_10/Prevotella_amnii	0	20.92	1.33305	0.304723	0.515004	0.484996	0.0938897	E00589	6039	1	1	2	Sputum	0
Bacteroidetes	Prevotella_aurantiaca	Bacteria/Bacteroidetes/Bacteroidia_Bacteroidales/Prevotellaceae/Prevotella_10/Prevotella_aurantiaca	0	20.92	1.33305	0.304723	0.515004	0.484996	0.0938897	E00589	6039	1	1	2	Sputum	0
Bacteroidetes	Prevotella_bivia	Bacteria/Bacteroidetes/Bacteroidia_Bacteroidales/Prevotellaceae/Prevotella_10/Prevotella_bivia	0	20.92	1.33305	0.304723	0.515004	0.484996	0.0938897	E00589	6039	1	1	2	Sputum	0
Bacteroidetes	Prevotella_copri	Bacteria/Bacteroidetes/Bacteroidia_Bacteroidales/Prevotellaceae/Prevotella_9/Prevotella_copri	0	20.92	1.33305	0.304723	0.515004	0.484996	0.0938897	E00589	6039	1	1	2	Sputum	0
Bacteroidetes	Prevotella_denticola	Bacteria/Bacteroidetes/Bacteroidia_Bacteroidales/Prevotellaceae/Prevotella_7/Prevotella_denticola	0	20.92	1.33305	0.304723	0.515004	0.484996	0.0938897	E00589	6039	1	1	2	Sputum	0
Bacteroidetes	Prevotella_disiens	Bacteria/Bacteroidetes/Bacteroidia_Bacteroidales/Prevotellaceae/Prevotella_10/Prevotella_disiens	0	20.92	1.33305	0.304723	0.515004	0.484996	0.0938897	E00589	6039	1	1	2	Sputum	0
Bacteroidetes	Prevotella_enoeca	Bacteria/Bacteroidetes/Bacteroidia_Bacteroidales/Prevotellaceae/Prevotella_7/Prevotella_enoeca	0	20.92	1.33305	0.304723	0.515004	0.484996	0.0938897	E00589	6039	1	1	2	Sputum	0
Bacteroidetes	Prevotella_histicola	Bacteria/Bacteroidetes/Bacteroidia_Bacteroidales/Prevotellaceae/Prevotella_7/Prevotella_histicola	0	20.92	1.33305	0.304723	0.515004	0.484996	0.0938897	E00589	6039	1	1	2	Sputum	0
Bacteroidetes	Prevotella_intermedia	Bacteria/Bacteroidetes/Bacteroidia_Bacteroidales/Prevotellaceae/Prevotella_10/Prevotella_intermedia	0	20.92	1.33305	0.304723	0.515004	0.484996	0.0938897	E00589	6039	1	1	2	Sputum	0
Bacteroidetes	Prevotella_loescheii	Bacteria/Bacteroidetes/Bacteroidia_Bacteroidales/Prevotellaceae/Prevotella_2/Prevotella_loescheii	0	20.92	1.33305	0.304723	0.515004	0.484996	0.0938897	E00589	6039	1	1	2	Sputum	0
Bacteroidetes	Prevotella_maculosa	Bacteria/Bacteroidetes/Bacteroidia_Bacteroidales/Prevotellaceae/Prevotella_5/Prevotella_maculosa	0	20.92	1.33305	0.304723	0.515004	0.484996	0.0938897	E00589	6039	1	1	2	Sputum	0
Bacteroidetes	Prevotella_marshii	Bacteria/Bacteroidetes/Bacteroidia_Bacteroidales/Prevotellaceae/Prevotella_2/Prevotella_marshii	0	20.92	1.33305	0.304723	0.515004	0.484996	0.0938897	E00589	6039	1	1	2	Sputum	0
Bacteroidetes	Prevotella_melaninogenica	Bacteria/Bacteroidetes/Bacteroidia_Bacteroidales/Prevotellaceae/Prevotella_7/Prevotella_melaninogenica	0	20.92	1.33305	0.304723	0.515004	0.484996	0.0938897	E00589	6039	1	1	2	Sputum	0
Bacteroidetes	Prevotella_micans	Bacteria/Bacteroidetes/Bacteroidia_Bacteroidales/Prevotellaceae/Prevotella_3/Prevotella_micans	0	20.92	1.33305	0.304723	0.515004	0.484996	0.0938897	E00589	6039	1	1	2	Sputum	0
Bacteroidetes	Prevotella_nanceiensis	Bacteria/Bacteroidetes/Bacteroidia_Bacteroidales/Prevotellaceae/Prevotella_3/Prevotella_nanceiensis	0	20.92	1.33305	0.304723	0.515004	0.484996	0.0938897	E00589	6039	1	1	2	Sputum	0
Bacteroidetes	Prevotella_nigrescens	Bacteria/Bacteroidetes/Bacteroidia_Bacteroidales/Prevotellaceae/Prevotella_10/Prevotella_nigrescens	0	20.92	1.33305	0.304723	0.515004	0.484996	0.0938897	E00589	6039	1	1	2	Sputum	0
Bacteroidetes	Prevotella_oralis	Bacteria/Bacteroidetes/Bacteroidia_Bacteroidales/Prevotellaceae/Prevotella_4/Prevotella_oralis	0	20.92	1.33305	0.304723	0.515004	0.484996	0.0938897	E00589	6039	1	1	2	Sputum	0
Bacteroidetes	Prevotella_oris	Bacteria/Bacteroidetes/Bacteroidia_Bacteroidales/Prevotellaceae/Prevotella_5/Prevotella_oris	0	20.92	1.33305	0.304723	0.515004	0.484996	0.0938897	E00589	6039	1	1	2	Sputum	0
Bacteroidetes	Prevotella_oulorum	Bacteria/Bacteroidetes/Bacteroidia_Bacteroidales/Prevotellaceae/Prevotella_8/Prevotella_oulorum	0	20.92	1.33305	0.304723	0.515004	0.484996	0.0938897	E00589	6039	1	1	2	Sputum	0
Bacteroidetes	Prevotella_pallens	Bacteria/Bacteroidetes/Bacteroidia_Bacteroidales/Prevotellaceae/Prevotella_10/Prevotella_pallens	0	20.92	1.33305	0.304723	0.515004	0.484996	0.0938897	E00589	6039	1	1	2	Sputum	0
Bacteroidetes	Prevotella_pleuritidis	Bacteria/Bacteroidetes/Bacteroidia_Bacteroidales/Prevotellaceae/Prevotella_7/Prevotella_pleuritidis	0	20.92	1.33305	0.304723	0.515004	0.484996	0.0938897	E00589	6039	1	1	2	Sputum	0
Bacteroidetes	Prevotella_salivae	Bacteria/Bacteroidetes/Bacteroidia_Bacteroidales/Prevotellaceae/Prevotella_6/Prevotella_salivae	0	20.92	1.33305	0.304723	0.515004	0.484996	0.0938897	E00589	6039	1	1	2	Sputum	0
Bacteroidetes	Prevotella_shahii	Bacteria/Bacteroidetes/Bacteroidia_Bacteroidales/Prevotellaceae/Prevotella_2/Prevotella_shahii	0	20.92	1.33305	0.304723	0.515004	0.484996	0.0938897	E00589	6039	1	1	2	Sputum	0
Bacteroidetes	Prevotella_stercorea	Bacteria/Bacteroidetes/Bacteroidia_Bacteroidales/Prevotellaceae/Prevotella_2/Prevotella_stercorea	0	20.92	1.33305	0.304723	0.515004	0.484996	0.0938897	E00589	6039	1	1	2	Sputum	0
Bacteroidetes	Prevotella_tannerae	Bacteria/Bacteroidetes/Bacteroidia_Bacteroidales/Prevotellaceae/Prevotella_11/Prevotella_tannerae	0	20.92	1.33305	0.304723	0.515004	0.484996	0.0938897	E00589	6039	1	1	2	Sputum	0
Bacteroidetes	Prevotella_veroralis	Bacteria/Bacteroidetes/Bacteroidia_Bacteroidales/Prevotellaceae/Prevotella_7/Prevotella_veroralis	0	20.92	1.33305	0.304723	0.515004	0.484996	0.0938897	E00589	6039	1	1	2	Sputum	0
Bacteroidetes	Prevotellaceae	Bacteria/Bacteroidetes/Bacteroidia/Bacteroidales/Prevotellaceae	0	20.92	1.33305	0.304723	0.515004	0.484996	0.0938897	E00589	6039	1	1	2	Sputum	0
Bacteroidetes	RC9-gut-group	Bacteria/Bacteroidetes/Bacteroidia/Bacteroidales/Rikenellaceae/RC9-gut-group	0	20.92	1.33305	0.304723	0.515004	0.484996	0.0938897	E00589	6039	1	1	2	Sputum	0
Bacteroidetes	RF16	Bacteria/Bacteroidetes/Bacteroidia/Bacteroidales/RF16	0	20.92	1.33305	0.304723	0.515004	0.484996	0.0938897	E00589	6039	1	1	2	Sputum	0
Bacteroidetes	Rudanella	Bacteria/Bacteroidetes/Cytophagia/Cytophagales/Cytophagaceae/Rudanella	0	20.92	1.33305	0.304723	0.515004	0.484996	0.0938897	E00589	6039	1	1	2	Sputum	0
Bacteroidetes	S24-7	Bacteria/Bacteroidetes/Bacteroidia/Bacteroidales/S24-7	0	20.92	1.33305	0.304723	0.515004	0.484996	0.0938897	E00589	6039	1	1	2	Sputum	0
Bacteroidetes	Salinimicrobium	Bacteria/Bacteroidetes/Flavobacteria/Flavobacteriales/Flavobacteriaceae/Salinimicrobium	0	20.92	1.33305	0.304723	0.515004	0.484996	0.0938897	E00589	6039	1	1	2	Sputum	0
Bacteroidetes	Saprospiraceae	Bacteria/Bacteroidetes/Sphingobacteriia/Sphingobacteriales/Saprospiraceae	0	20.92	1.33305	0.304723	0.515004	0.484996	0.0938897	E00589	6039	1	1	2	Sputum	0
Bacteroidetes	Sediminibacterium	Bacteria/Bacteroidetes/Sphingobacteriia/Sphingobacteriales/Chitinophagaceae/Sediminibacterium	0	20.92	1.33305	0.304723	0.515004	0.484996	0.0938897	E00589	6039	1	1	2	Sputum	0
Bacteroidetes	Segetibacter	Bacteria/Bacteroidetes/Sphingobacteriia/Sphingobacteriales/Chitinophagaceae/Segetibacter	0	20.92	1.33305	0.304723	0.515004	0.484996	0.0938897	E00589	6039	1	1	2	Sputum	0
Bacteroidetes	Siphonobacter	Bacteria/Bacteroidetes/Cytophagia/Cytophagales/Cytophagaceae/Siphonobacter	0	20.92	1.33305	0.304723	0.515004	0.484996	0.0938897	E00589	6039	1	1	2	Sputum	0
Bacteroidetes	Sphingobacteriaceae	Bacteria/Bacteroidetes/Sphingobacteriia/Sphingobacteriales/Sphingobacteriaceae	0	20.92	1.33305	0.304723	0.515004	0.484996	0.0938897	E00589	6039	1	1	2	Sputum	0
Bacteroidetes	Sphingobacterium	Bacteria/Bacteroidetes/Sphingobacteriia/Sphingobacteriales/Sphingobacteriaceae/Sphingobacterium	0	20.92	1.33305	0.304723	0.515004	0.484996	0.0938897	E00589	6039	1	1	2	Sputum	0
Bacteroidetes	Stenothermobacter_spongiae	Bacteria/Bacteroidetes/Flavobacteria_Flavobacteriales/Flavobacteriaceae_1/Stenothermobacter/Stenothermobacter_spongiae	0	20.92	1.33305	0.304723	0.515004	0.484996	0.0938897	E00589	6039	1	1	2	Sputum	0
Bacteroidetes	Tannerella	Bacteria/Bacteroidetes/Bacteroidia/Bacteroidales/Porphyromonadaceae/Tannerella	0	20.92	1.33305	0.304723	0.515004	0.484996	0.0938897	E00589	6039	1	1	2	Sputum	0
Bacteroidetes	Tannerella_forsythia	Bacteria/Bacteroidetes/Bacteroidia_Bacteroidales/Porphyromonadaceae_1/Tannerella/Tannerella_forsythia	0	20.92	1.33305	0.304723	0.515004	0.484996	0.0938897	E00589	6039	1	1	2	Sputum	0
Bacteroidetes	WCHB1-69	Bacteria/Bacteroidetes/Sphingobacteriia/Sphingobacteriales/WCHB1-69	0	20.92	1.33305	0.304723	0.515004	0.484996	0.0938897	E00589	6039	1	1	2	Sputum	0
Bacteroidetes	Wautersiella	Bacteria/Bacteroidetes/Flavobacteria/Flavobacteriales/Flavobacteriaceae/Wautersiella	0	20.92	1.33305	0.304723	0.515004	0.484996	0.0938897	E00589	6039	1	1	2	Sputum	0
Bacteroidetes	Weeksella	Bacteria/Bacteroidetes/Flavobacteria/Flavobacteriales/Flavobacteriaceae/Weeksella	0	20.92	1.33305	0.304723	0.515004	0.484996	0.0938897	E00589	6039	1	1	2	Sputum	0
Bacteroidetes	env.OPS-17	Bacteria/Bacteroidetes/Sphingobacteriia/Sphingobacteriales/env.OPS-17	0	20.92	1.33305	0.304723	0.515004	0.484996	0.0938897	E00589	6039	1	1	2	Sputum	0
Bacteroidetes	p-2534-18B5-gut-group	Bacteria/Bacteroidetes/Bacteroidia/Bacteroidales/p-2534-18B5-gut-group	0	20.92	1.33305	0.304723	0.515004	0.484996	0.0938897	E00589	6039	1	1	2	Sputum	0
Bacteroidetes	vadinHA17	Bacteria/Bacteroidetes/vadinHA17	0	20.92	1.33305	0.304723	0.515004	0.484996	0.0938897	E00589	6039	1	1	2	Sputum	0
Candidate-division-OP11	Candidate-division-OP11	Bacteria/Candidate-division-OP11	0	20.92	1.33305	0.304723	0.515004	0.484996	0.0938897	E00589	6039	1	1	2	Sputum	0
Candidate-division-SR1	Candidate-division-SR1	Bacteria/Candidate-division-SR1	0	20.92	1.33305	0.304723	0.515004	0.484996	0.0938897	E00589	6039	1	1	2	Sputum	0
Candidate-division-TM7	Candidate-division-TM7	Bacteria/Candidate-division-TM7	0	20.92	1.33305	0.304723	0.515004	0.484996	0.0938897	E00589	6039	1	1	2	Sputum	0
CandidateDivisionTM7	TM7_FR058	Bacteria/CandidateDivisionTM7/TM7_FR058	0	20.92	1.33305	0.304723	0.515004	0.484996	0.0938897	E00589	6039	1	1	2	Sputum	0
Chlorobi	OPB56	Bacteria/Chlorobi/Chlorobia/Chlorobiales/OPB56	0	20.92	1.33305	0.304723	0.515004	0.484996	0.0938897	E00589	6039	1	1	2	Sputum	0
Chloroflexi	JG30-KF-CM45	Bacteria/Chloroflexi/Thermomicrobia/JG30-KF-CM45	0	20.92	1.33305	0.304723	0.515004	0.484996	0.0938897	E00589	6039	1	1	2	Sputum	0
Chloroflexi	KD4-96	Bacteria/Chloroflexi/KD4-96	0	20.92	1.33305	0.304723	0.515004	0.484996	0.0938897	E00589	6039	1	1	2	Sputum	0
Chloroflexi	TK10	Bacteria/Chloroflexi/TK10	0	20.92	1.33305	0.304723	0.515004	0.484996	0.0938897	E00589	6039	1	1	2	Sputum	0
Cyanobacteria	Arthrospira	Bacteria/Cyanobacteria/Cyanobacteria/SubsectionIII/FamilyI/Arthrospira	0	20.92	1.33305	0.304723	0.515004	0.484996	0.0938897	E00589	6039	1	1	2	Sputum	0
Cyanobacteria	Calothrix	Bacteria/Cyanobacteria/Cyanobacteria/SubsectionIV/FamilyII/Calothrix	0	20.92	1.33305	0.304723	0.515004	0.484996	0.0938897	E00589	6039	1	1	2	Sputum	0
Cyanobacteria	Chloroplast	Bacteria/Cyanobacteria/Chloroplast	2	20.92	1.33305	0.304723	0.515004	0.484996	0.0938897	E00589	6039	1	1	2	Sputum	0.0331180659
Cyanobacteria	Chroococcidiopsis	Bacteria/Cyanobacteria/Cyanobacteria/SubsectionII/FamilyII/Chroococcidiopsis	0	20.92	1.33305	0.304723	0.515004	0.484996	0.0938897	E00589	6039	1	1	2	Sputum	0
Cyanobacteria	Cyanobacteria	Bacteria/Cyanobacteria/Cyanobacteria	0	20.92	1.33305	0.304723	0.515004	0.484996	0.0938897	E00589	6039	1	1	2	Sputum	0
Cyanobacteria	FamilyI	Bacteria/Cyanobacteria/Cyanobacteria/SubsectionI/FamilyI	0	20.92	1.33305	0.304723	0.515004	0.484996	0.0938897	E00589	6039	1	1	2	Sputum	0
Cyanobacteria	FamilyI	Bacteria/Cyanobacteria/Cyanobacteria/SubsectionIII/FamilyI	0	20.92	1.33305	0.304723	0.515004	0.484996	0.0938897	E00589	6039	1	1	2	Sputum	0
Cyanobacteria	Leptolyngbya	Bacteria/Cyanobacteria/Cyanobacteria/SubsectionIII/FamilyI/Leptolyngbya	0	20.92	1.33305	0.304723	0.515004	0.484996	0.0938897	E00589	6039	1	1	2	Sputum	0
Cyanobacteria	MLE1-12	Bacteria/Cyanobacteria/MLE1-12	0	20.92	1.33305	0.304723	0.515004	0.484996	0.0938897	E00589	6039	1	1	2	Sputum	0
Cyanobacteria	Microcoleus	Bacteria/Cyanobacteria/Cyanobacteria/SubsectionIII/FamilyI/Microcoleus	0	20.92	1.33305	0.304723	0.515004	0.484996	0.0938897	E00589	6039	1	1	2	Sputum	0
Cyanobacteria	Planktothrix	Bacteria/Cyanobacteria/Cyanobacteria/SubsectionIII/FamilyI/Planktothrix	0	20.92	1.33305	0.304723	0.515004	0.484996	0.0938897	E00589	6039	1	1	2	Sputum	0
Deinococcus-Thermus	Deinococcus	Bacteria/Deinococcus-Thermus/Deinococci/Deinococcales/Deinococcaceae/Deinococcus	0	20.92	1.33305	0.304723	0.515004	0.484996	0.0938897	E00589	6039	1	1	2	Sputum	0
Deinococcus-Thermus	Meiothermus	Bacteria/Deinococcus-Thermus/Deinococci/Thermales/Thermaceae/Meiothermus	0	20.92	1.33305	0.304723	0.515004	0.484996	0.0938897	E00589	6039	1	1	2	Sputum	0
Deinococcus-Thermus	Thermus	Bacteria/Deinococcus-Thermus/Deinococci/Thermales/Thermaceae/Thermus	0	20.92	1.33305	0.304723	0.515004	0.484996	0.0938897	E00589	6039	1	1	2	Sputum	0
Deinococcus-Thermus	Truepera	Bacteria/Deinococcus-Thermus/Deinococci/Deinococcales/Trueperaceae/Truepera	0	20.92	1.33305	0.304723	0.515004	0.484996	0.0938897	E00589	6039	1	1	2	Sputum	0
Firmicutes	16d63.751	Bacteria/Firmicutes/Bacilli/Lactobacillales/16d63.751	0	20.92	1.33305	0.304723	0.515004	0.484996	0.0938897	E00589	6039	1	1	2	Sputum	0
Firmicutes	Abiotrophia	Bacteria/Firmicutes/Bacilli/Lactobacillales/Aerococcaceae/Abiotrophia	0	20.92	1.33305	0.304723	0.515004	0.484996	0.0938897	E00589	6039	1	1	2	Sputum	0
Firmicutes	Aerococcaceae	Bacteria/Firmicutes/Bacilli/Lactobacillales/Aerococcaceae	0	20.92	1.33305	0.304723	0.515004	0.484996	0.0938897	E00589	6039	1	1	2	Sputum	0
Firmicutes	Aerococcus	Bacteria/Firmicutes/Bacilli/Lactobacillales/Aerococcaceae/Aerococcus	0	20.92	1.33305	0.304723	0.515004	0.484996	0.0938897	E00589	6039	1	1	2	Sputum	0
Firmicutes	Alicyclobacillus	Bacteria/Firmicutes/Bacilli/Bacillales/Alicyclobacillaceae/Alicyclobacillus	0	20.92	1.33305	0.304723	0.515004	0.484996	0.0938897	E00589	6039	1	1	2	Sputum	0
Firmicutes	Alkalibacterium	Bacteria/Firmicutes/Bacilli/Lactobacillales/Carnobacteriaceae/Alkalibacterium	0	20.92	1.33305	0.304723	0.515004	0.484996	0.0938897	E00589	6039	1	1	2	Sputum	0
Firmicutes	Allobaculum	Bacteria/Firmicutes/Erysipelotrichi/Erysipelotrichales/Erysipelotrichaceae/Allobaculum	0	20.92	1.33305	0.304723	0.515004	0.484996	0.0938897	E00589	6039	1	1	2	Sputum	0
Firmicutes	Alloiococcus	Bacteria/Firmicutes/Bacilli/Lactobacillales/Carnobacteriaceae/Alloiococcus	0	20.92	1.33305	0.304723	0.515004	0.484996	0.0938897	E00589	6039	1	1	2	Sputum	0
Firmicutes	Anaerococcus	Bacteria/Firmicutes/Clostridia/Clostridiales/Family-XI-Incertae-Sedis/Anaerococcus	0	20.92	1.33305	0.304723	0.515004	0.484996	0.0938897	E00589	6039	1	1	2	Sputum	0
Firmicutes	Anaeroglobus	Bacteria/Firmicutes/Clostridia/Clostridiales/Veillonellaceae/Anaeroglobus	0	20.92	1.33305	0.304723	0.515004	0.484996	0.0938897	E00589	6039	1	1	2	Sputum	0
Firmicutes	Anaeroglobus	Bacteria/Firmicutes/Negativicutes/Selenomonadales/Veillonellaceae/Anaeroglobus	0	20.92	1.33305	0.304723	0.515004	0.484996	0.0938897	E00589	6039	1	1	2	Sputum	0
Firmicutes	Anaerosporobacter	Bacteria/Firmicutes/Clostridia/Clostridiales/Lachnospiraceae/Anaerosporobacter	0	20.92	1.33305	0.304723	0.515004	0.484996	0.0938897	E00589	6039	1	1	2	Sputum	0
Firmicutes	Anaerostipes	Bacteria/Firmicutes/Clostridia/Clostridiales/Lachnospiraceae/Anaerostipes	0	20.92	1.33305	0.304723	0.515004	0.484996	0.0938897	E00589	6039	1	1	2	Sputum	0
Firmicutes	Anaerotruncus	Bacteria/Firmicutes/Clostridia/Clostridiales/Ruminococcaceae/Anaerotruncus	0	20.92	1.33305	0.304723	0.515004	0.484996	0.0938897	E00589	6039	1	1	2	Sputum	0
Firmicutes	Anoxybacillus	Bacteria/Firmicutes/Bacilli/Bacillales/Bacillaceae/Anoxybacillus	0	20.92	1.33305	0.304723	0.515004	0.484996	0.0938897	E00589	6039	1	1	2	Sputum	0
Firmicutes	Atopostipes	Bacteria/Firmicutes/Bacilli/Lactobacillales/Carnobacteriaceae/Atopostipes	0	20.92	1.33305	0.304723	0.515004	0.484996	0.0938897	E00589	6039	1	1	2	Sputum	0
Firmicutes	Bacillaceae	Bacteria/Firmicutes/Bacilli/Bacillales/Bacillaceae	0	20.92	1.33305	0.304723	0.515004	0.484996	0.0938897	E00589	6039	1	1	2	Sputum	0
Firmicutes	Bacillales	Bacteria/Firmicutes/Bacilli/Bacillales	1	20.92	1.33305	0.304723	0.515004	0.484996	0.0938897	E00589	6039	1	1	2	Sputum	0.016559033
Firmicutes	Bacilli	Bacteria/Firmicutes/Bacilli	0	20.92	1.33305	0.304723	0.515004	0.484996	0.0938897	E00589	6039	1	1	2	Sputum	0
Firmicutes	Bacillus	Bacteria/Firmicutes/Bacilli/Bacillales/Bacillaceae/Bacillus	0	20.92	1.33305	0.304723	0.515004	0.484996	0.0938897	E00589	6039	1	1	2	Sputum	0
Firmicutes	Blautia	Bacteria/Firmicutes/Clostridia/Clostridiales/Lachnospiraceae/Blautia	0	20.92	1.33305	0.304723	0.515004	0.484996	0.0938897	E00589	6039	1	1	2	Sputum	0
Firmicutes	Brevibacillus	Bacteria/Firmicutes/Bacilli/Bacillales/Paenibacillaceae/Brevibacillus	0	20.92	1.33305	0.304723	0.515004	0.484996	0.0938897	E00589	6039	1	1	2	Sputum	0
Firmicutes	Brochothrix	Bacteria/Firmicutes/Bacilli/Bacillales/Listeriaceae/Brochothrix	0	20.92	1.33305	0.304723	0.515004	0.484996	0.0938897	E00589	6039	1	1	2	Sputum	0
Firmicutes	Bulleidia	Bacteria/Firmicutes/Erysipelotrichia/Erysipelotrichales/Erysipelotrichaceae/Bulleidia	0	20.92	1.33305	0.304723	0.515004	0.484996	0.0938897	E00589	6039	1	1	2	Sputum	0
Firmicutes	Butyrivibrio	Bacteria/Firmicutes/Clostridia/Clostridiales/Lachnospiraceae/Butyrivibrio	0	20.92	1.33305	0.304723	0.515004	0.484996	0.0938897	E00589	6039	1	1	2	Sputum	0
Firmicutes	Carnobacteriaceae	Bacteria/Firmicutes/Bacilli/Lactobacillales/Carnobacteriaceae	0	20.92	1.33305	0.304723	0.515004	0.484996	0.0938897	E00589	6039	1	1	2	Sputum	0
Firmicutes	Carnobacterium	Bacteria/Firmicutes/Bacilli/Lactobacillales/Carnobacteriaceae/Carnobacterium	0	20.92	1.33305	0.304723	0.515004	0.484996	0.0938897	E00589	6039	1	1	2	Sputum	0
Firmicutes	Catenibacterium	Bacteria/Firmicutes/Erysipelotrichia/Erysipelotrichales/Erysipelotrichaceae/Catenibacterium	0	20.92	1.33305	0.304723	0.515004	0.484996	0.0938897	E00589	6039	1	1	2	Sputum	0
Firmicutes	Catonella	Bacteria/Firmicutes/Clostridia/Clostridiales/Lachnospiraceae/Catonella	0	20.92	1.33305	0.304723	0.515004	0.484996	0.0938897	E00589	6039	1	1	2	Sputum	0
Firmicutes	Cellulosilyticum	Bacteria/Firmicutes/Clostridia/Clostridiales/Lachnospiraceae/Cellulosilyticum	0	20.92	1.33305	0.304723	0.515004	0.484996	0.0938897	E00589	6039	1	1	2	Sputum	0
Firmicutes	Centipeda	Bacteria/Firmicutes/Negativicutes/Selenomonadales/Veillonellaceae/Centipeda	0	20.92	1.33305	0.304723	0.515004	0.484996	0.0938897	E00589	6039	1	1	2	Sputum	0
Firmicutes	Christensenellaceae	Bacteria/Firmicutes/Clostridia/Clostridiales/Christensenellaceae	0	20.92	1.33305	0.304723	0.515004	0.484996	0.0938897	E00589	6039	1	1	2	Sputum	0
Firmicutes	Chryseomicrobium	Bacteria/Firmicutes/Bacilli/Bacillales/Planococcaceae/Chryseomicrobium	0	20.92	1.33305	0.304723	0.515004	0.484996	0.0938897	E00589	6039	1	1	2	Sputum	0
Firmicutes	Clostridiaceae	Bacteria/Firmicutes/Clostridia/Clostridiales/Clostridiaceae	0	20.92	1.33305	0.304723	0.515004	0.484996	0.0938897	E00589	6039	1	1	2	Sputum	0
Firmicutes	Clostridiales	Bacteria/Firmicutes/Clostridia/Clostridiales	0	20.92	1.33305	0.304723	0.515004	0.484996	0.0938897	E00589	6039	1	1	2	Sputum	0
Firmicutes	Clostridium	Bacteria/Firmicutes/Clostridia/Clostridiales/Clostridiaceae/Clostridium	0	20.92	1.33305	0.304723	0.515004	0.484996	0.0938897	E00589	6039	1	1	2	Sputum	0
Firmicutes	Cohnella	Bacteria/Firmicutes/Bacilli/Bacillales/Paenibacillaceae/Cohnella	0	20.92	1.33305	0.304723	0.515004	0.484996	0.0938897	E00589	6039	1	1	2	Sputum	0
Firmicutes	Coprococcus	Bacteria/Firmicutes/Clostridia/Clostridiales/Lachnospiraceae/Coprococcus	0	20.92	1.33305	0.304723	0.515004	0.484996	0.0938897	E00589	6039	1	1	2	Sputum	0
Firmicutes	Dialister	Bacteria/Firmicutes/Clostridia/Clostridiales/Veillonellaceae/Dialister	0	20.92	1.33305	0.304723	0.515004	0.484996	0.0938897	E00589	6039	1	1	2	Sputum	0
Firmicutes	Dialister	Bacteria/Firmicutes/Negativicutes/Selenomonadales/Veillonellaceae/Dialister	0	20.92	1.33305	0.304723	0.515004	0.484996	0.0938897	E00589	6039	1	1	2	Sputum	0
Firmicutes	Dolosigranulum	Bacteria/Firmicutes/Bacilli/Lactobacillales/Carnobacteriaceae/Dolosigranulum	0	20.92	1.33305	0.304723	0.515004	0.484996	0.0938897	E00589	6039	1	1	2	Sputum	0
Firmicutes	Enterococcaceae	Bacteria/Firmicutes/Bacilli/Lactobacillales/Enterococcaceae	0	20.92	1.33305	0.304723	0.515004	0.484996	0.0938897	E00589	6039	1	1	2	Sputum	0
Firmicutes	Enterococcus	Bacteria/Firmicutes/Bacilli/Lactobacillales/Enterococcaceae/Enterococcus	0	20.92	1.33305	0.304723	0.515004	0.484996	0.0938897	E00589	6039	1	1	2	Sputum	0
Firmicutes	Epulopiscium	Bacteria/Firmicutes/Clostridia/Clostridiales/Lachnospiraceae/Epulopiscium	0	20.92	1.33305	0.304723	0.515004	0.484996	0.0938897	E00589	6039	1	1	2	Sputum	0
Firmicutes	Eremococcus	Bacteria/Firmicutes/Bacilli/Lactobacillales/Aerococcaceae/Eremococcus	0	20.92	1.33305	0.304723	0.515004	0.484996	0.0938897	E00589	6039	1	1	2	Sputum	0
Firmicutes	Erysipelotrichaceae	Bacteria/Firmicutes/Erysipelotrichi/Erysipelotrichales/Erysipelotrichaceae	0	20.92	1.33305	0.304723	0.515004	0.484996	0.0938897	E00589	6039	1	1	2	Sputum	0
Firmicutes	Erysipelotrichaceae	Bacteria/Firmicutes/Erysipelotrichia/Erysipelotrichales/Erysipelotrichaceae	0	20.92	1.33305	0.304723	0.515004	0.484996	0.0938897	E00589	6039	1	1	2	Sputum	0
Firmicutes	Exiguobacterium	Bacteria/Firmicutes/Bacilli/Bacillales/Family-XII-Incertae-Sedis/Exiguobacterium	0	20.92	1.33305	0.304723	0.515004	0.484996	0.0938897	E00589	6039	1	1	2	Sputum	0
Firmicutes	Facklamia	Bacteria/Firmicutes/Bacilli/Lactobacillales/Aerococcaceae/Facklamia	0	20.92	1.33305	0.304723	0.515004	0.484996	0.0938897	E00589	6039	1	1	2	Sputum	0
Firmicutes	Faecalibacterium	Bacteria/Firmicutes/Clostridia/Clostridiales/Ruminococcaceae/Faecalibacterium	0	20.92	1.33305	0.304723	0.515004	0.484996	0.0938897	E00589	6039	1	1	2	Sputum	0
Firmicutes	Family-XIII-Incertae-Sedis	Bacteria/Firmicutes/Clostridia/Clostridiales/Family-XIII-Incertae-Sedis	0	20.92	1.33305	0.304723	0.515004	0.484996	0.0938897	E00589	6039	1	1	2	Sputum	0
Firmicutes	Fastidiosipila	Bacteria/Firmicutes/Clostridia/Clostridiales/Ruminococcaceae/Fastidiosipila	0	20.92	1.33305	0.304723	0.515004	0.484996	0.0938897	E00589	6039	1	1	2	Sputum	0
Firmicutes	Filifactor	Bacteria/Firmicutes/Clostridia/Clostridiales/Peptostreptococcaceae/Filifactor	0	20.92	1.33305	0.304723	0.515004	0.484996	0.0938897	E00589	6039	1	1	2	Sputum	0
Firmicutes	Finegoldia	Bacteria/Firmicutes/Clostridia/Clostridiales/Family-XI-Incertae-Sedis/Finegoldia	0	20.92	1.33305	0.304723	0.515004	0.484996	0.0938897	E00589	6039	1	1	2	Sputum	0
Firmicutes	Firmicutes	Bacteria/Firmicutes	5	20.92	1.33305	0.304723	0.515004	0.484996	0.0938897	E00589	6039	1	1	2	Sputum	0.0827951648
Firmicutes	Flavonifractor	Bacteria/Firmicutes/Clostridia/Clostridiales/Ruminococcaceae/Flavonifractor	0	20.92	1.33305	0.304723	0.515004	0.484996	0.0938897	E00589	6039	1	1	2	Sputum	0
Firmicutes	Fructobacillus	Bacteria/Firmicutes/Bacilli/Lactobacillales/Leuconostocaceae/Fructobacillus	0	20.92	1.33305	0.304723	0.515004	0.484996	0.0938897	E00589	6039	1	1	2	Sputum	0
Firmicutes	Gallicola	Bacteria/Firmicutes/Clostridia/Clostridiales/Family-XI-Incertae-Sedis/Gallicola	0	20.92	1.33305	0.304723	0.515004	0.484996	0.0938897	E00589	6039	1	1	2	Sputum	0
Firmicutes	Gemella	Bacteria/Firmicutes/Bacilli/Bacillales/Family-XI-Incertae-Sedis/Gemella	0	20.92	1.33305	0.304723	0.515004	0.484996	0.0938897	E00589	6039	1	1	2	Sputum	0
Firmicutes	Geobacillus	Bacteria/Firmicutes/Bacilli/Bacillales/Bacillaceae/Geobacillus	0	20.92	1.33305	0.304723	0.515004	0.484996	0.0938897	E00589	6039	1	1	2	Sputum	0
Firmicutes	Granulicatella	Bacteria/Firmicutes/Bacilli/Lactobacillales/Carnobacteriaceae/Granulicatella	0	20.92	1.33305	0.304723	0.515004	0.484996	0.0938897	E00589	6039	1	1	2	Sputum	0
Firmicutes	Halobacillus	Bacteria/Firmicutes/Bacilli/Bacillales/Bacillaceae/Halobacillus	0	20.92	1.33305	0.304723	0.515004	0.484996	0.0938897	E00589	6039	1	1	2	Sputum	0
Firmicutes	Howardella	Bacteria/Firmicutes/Clostridia/Clostridiales/Lachnospiraceae/Howardella	0	20.92	1.33305	0.304723	0.515004	0.484996	0.0938897	E00589	6039	1	1	2	Sputum	0
Firmicutes	Jeotgalicoccus	Bacteria/Firmicutes/Bacilli/Bacillales/Staphylococcaceae/Jeotgalicoccus	0	20.92	1.33305	0.304723	0.515004	0.484996	0.0938897	E00589	6039	1	1	2	Sputum	0
Firmicutes	Johnsonella	Bacteria/Firmicutes/Clostridia/Clostridiales/Lachnospiraceae/Johnsonella	0	20.92	1.33305	0.304723	0.515004	0.484996	0.0938897	E00589	6039	1	1	2	Sputum	0
Firmicutes	Lachnoanaerobaculum	Bacteria/Firmicutes/Clostridia/Clostridiales/Lachnospiraceae/Lachnoanaerobaculum	0	20.92	1.33305	0.304723	0.515004	0.484996	0.0938897	E00589	6039	1	1	2	Sputum	0
Firmicutes	Lachnospiraceae	Bacteria/Firmicutes/Clostridia/Clostridiales/Lachnospiraceae	0	20.92	1.33305	0.304723	0.515004	0.484996	0.0938897	E00589	6039	1	1	2	Sputum	0
Firmicutes	Lactobacillales	Bacteria/Firmicutes/Bacilli/Lactobacillales	3	20.92	1.33305	0.304723	0.515004	0.484996	0.0938897	E00589	6039	1	1	2	Sputum	0.0496770989
Firmicutes	Lactobacillus	Bacteria/Firmicutes/Bacilli/Lactobacillales/Lactobacillaceae/Lactobacillus	15	20.92	1.33305	0.304723	0.515004	0.484996	0.0938897	E00589	6039	1	1	2	Sputum	0.2483854943
Firmicutes	Lactococcus	Bacteria/Firmicutes/Bacilli/Lactobacillales/Streptococcaceae/Lactococcus	0	20.92	1.33305	0.304723	0.515004	0.484996	0.0938897	E00589	6039	1	1	2	Sputum	0
Firmicutes	Leuconostoc	Bacteria/Firmicutes/Bacilli/Lactobacillales/Leuconostocaceae/Leuconostoc	0	20.92	1.33305	0.304723	0.515004	0.484996	0.0938897	E00589	6039	1	1	2	Sputum	0
Firmicutes	Lysinibacillus	Bacteria/Firmicutes/Bacilli/Bacillales/Planococcaceae/Lysinibacillus	0	20.92	1.33305	0.304723	0.515004	0.484996	0.0938897	E00589	6039	1	1	2	Sputum	0
Firmicutes	Macrococcus	Bacteria/Firmicutes/Bacilli/Bacillales/Staphylococcaceae/Macrococcus	0	20.92	1.33305	0.304723	0.515004	0.484996	0.0938897	E00589	6039	1	1	2	Sputum	0
Firmicutes	Marinilactibacillus	Bacteria/Firmicutes/Bacilli/Lactobacillales/Carnobacteriaceae/Marinilactibacillus	0	20.92	1.33305	0.304723	0.515004	0.484996	0.0938897	E00589	6039	1	1	2	Sputum	0
Firmicutes	Marvinbryantia	Bacteria/Firmicutes/Clostridia/Clostridiales/Lachnospiraceae/Marvinbryantia	0	20.92	1.33305	0.304723	0.515004	0.484996	0.0938897	E00589	6039	1	1	2	Sputum	0
Firmicutes	Megamonas	Bacteria/Firmicutes/Clostridia/Clostridiales/Veillonellaceae/Megamonas	0	20.92	1.33305	0.304723	0.515004	0.484996	0.0938897	E00589	6039	1	1	2	Sputum	0
Firmicutes	Megasphaera	Bacteria/Firmicutes/Clostridia/Clostridiales/Veillonellaceae/Megasphaera	0	20.92	1.33305	0.304723	0.515004	0.484996	0.0938897	E00589	6039	1	1	2	Sputum	0
Firmicutes	Megasphaera	Bacteria/Firmicutes/Negativicutes/Selenomonadales/Veillonellaceae/Megasphaera	0	20.92	1.33305	0.304723	0.515004	0.484996	0.0938897	E00589	6039	1	1	2	Sputum	0
Firmicutes	Mogibacterium	Bacteria/Firmicutes/Clostridia/Clostridiales/Family-XIII-Incertae-Sedis/Mogibacterium	0	20.92	1.33305	0.304723	0.515004	0.484996	0.0938897	E00589	6039	1	1	2	Sputum	0
Firmicutes	Moryella	Bacteria/Firmicutes/Clostridia/Clostridiales/Lachnospiraceae/Moryella	0	20.92	1.33305	0.304723	0.515004	0.484996	0.0938897	E00589	6039	1	1	2	Sputum	0
Firmicutes	Negativicoccus	Bacteria/Firmicutes/Negativicutes/Selenomonadales/Veillonellaceae/Negativicoccus	0	20.92	1.33305	0.304723	0.515004	0.484996	0.0938897	E00589	6039	1	1	2	Sputum	0
Firmicutes	Oribacterium	Bacteria/Firmicutes/Clostridia/Clostridiales/Lachnospiraceae/Oribacterium	0	20.92	1.33305	0.304723	0.515004	0.484996	0.0938897	E00589	6039	1	1	2	Sputum	0
Firmicutes	P5D1-392	Bacteria/Firmicutes/Bacilli/Lactobacillales/P5D1-392	0	20.92	1.33305	0.304723	0.515004	0.484996	0.0938897	E00589	6039	1	1	2	Sputum	0
Firmicutes	Paenibacillaceae	Bacteria/Firmicutes/Bacilli/Bacillales/Paenibacillaceae	0	20.92	1.33305	0.304723	0.515004	0.484996	0.0938897	E00589	6039	1	1	2	Sputum	0
Firmicutes	Paenibacillus	Bacteria/Firmicutes/Bacilli/Bacillales/Paenibacillaceae/Paenibacillus	0	20.92	1.33305	0.304723	0.515004	0.484996	0.0938897	E00589	6039	1	1	2	Sputum	0
Firmicutes	Parvimonas	Bacteria/Firmicutes/Clostridia/Clostridiales/Family-XI-Incertae-Sedis/Parvimonas	0	20.92	1.33305	0.304723	0.515004	0.484996	0.0938897	E00589	6039	1	1	2	Sputum	0
Firmicutes	Pediococcus	Bacteria/Firmicutes/Bacilli/Lactobacillales/Lactobacillaceae/Pediococcus	0	20.92	1.33305	0.304723	0.515004	0.484996	0.0938897	E00589	6039	1	1	2	Sputum	0
Firmicutes	Peptococcaceae	Bacteria/Firmicutes/Clostridia/Clostridiales/Peptococcaceae	0	20.92	1.33305	0.304723	0.515004	0.484996	0.0938897	E00589	6039	1	1	2	Sputum	0
Firmicutes	Peptococcus	Bacteria/Firmicutes/Clostridia/Clostridiales/Peptococcaceae/Peptococcus	0	20.92	1.33305	0.304723	0.515004	0.484996	0.0938897	E00589	6039	1	1	2	Sputum	0
Firmicutes	Peptoniphilus	Bacteria/Firmicutes/Clostridia/Clostridiales/Family-XI-Incertae-Sedis/Peptoniphilus	0	20.92	1.33305	0.304723	0.515004	0.484996	0.0938897	E00589	6039	1	1	2	Sputum	0
Firmicutes	Peptostreptococcaceae	Bacteria/Firmicutes/Clostridia/Clostridiales/Peptostreptococcaceae	0	20.92	1.33305	0.304723	0.515004	0.484996	0.0938897	E00589	6039	1	1	2	Sputum	0
Firmicutes	Peptostreptococcus	Bacteria/Firmicutes/Clostridia/Clostridiales/Peptostreptococcaceae/Peptostreptococcus	0	20.92	1.33305	0.304723	0.515004	0.484996	0.0938897	E00589	6039	1	1	2	Sputum	0
Firmicutes	Planococcaceae	Bacteria/Firmicutes/Bacilli/Bacillales/Planococcaceae	0	20.92	1.33305	0.304723	0.515004	0.484996	0.0938897	E00589	6039	1	1	2	Sputum	0
Firmicutes	Planomicrobium	Bacteria/Firmicutes/Bacilli/Bacillales/Planococcaceae/Planomicrobium	0	20.92	1.33305	0.304723	0.515004	0.484996	0.0938897	E00589	6039	1	1	2	Sputum	0
Firmicutes	Proteiniclasticum	Bacteria/Firmicutes/Clostridia/Clostridiales/Clostridiaceae/Proteiniclasticum	0	20.92	1.33305	0.304723	0.515004	0.484996	0.0938897	E00589	6039	1	1	2	Sputum	0
Firmicutes	Pseudobutyrivibrio	Bacteria/Firmicutes/Clostridia/Clostridiales/Lachnospiraceae/Pseudobutyrivibrio	0	20.92	1.33305	0.304723	0.515004	0.484996	0.0938897	E00589	6039	1	1	2	Sputum	0
Firmicutes	Roseburia	Bacteria/Firmicutes/Clostridia/Clostridiales/Lachnospiraceae/Roseburia	0	20.92	1.33305	0.304723	0.515004	0.484996	0.0938897	E00589	6039	1	1	2	Sputum	0
Firmicutes	Ruminococcaceae	Bacteria/Firmicutes/Clostridia/Clostridiales/Ruminococcaceae	0	20.92	1.33305	0.304723	0.515004	0.484996	0.0938897	E00589	6039	1	1	2	Sputum	0
Firmicutes	Ruminococcus	Bacteria/Firmicutes/Clostridia/Clostridiales/Ruminococcaceae/Ruminococcus	0	20.92	1.33305	0.304723	0.515004	0.484996	0.0938897	E00589	6039	1	1	2	Sputum	0
Firmicutes	Salinicoccus	Bacteria/Firmicutes/Bacilli/Bacillales/Staphylococcaceae/Salinicoccus	0	20.92	1.33305	0.304723	0.515004	0.484996	0.0938897	E00589	6039	1	1	2	Sputum	0
Firmicutes	Sarcina	Bacteria/Firmicutes/Clostridia/Clostridiales/Clostridiaceae/Sarcina	0	20.92	1.33305	0.304723	0.515004	0.484996	0.0938897	E00589	6039	1	1	2	Sputum	0
Firmicutes	Selenomonas	Bacteria/Firmicutes/Clostridia/Clostridiales/Veillonellaceae/Selenomonas	0	20.92	1.33305	0.304723	0.515004	0.484996	0.0938897	E00589	6039	1	1	2	Sputum	0
Firmicutes	Selenomonas	Bacteria/Firmicutes/Negativicutes/Selenomonadales/Veillonellaceae/Selenomonas	0	20.92	1.33305	0.304723	0.515004	0.484996	0.0938897	E00589	6039	1	1	2	Sputum	0
Firmicutes	Shuttleworthia	Bacteria/Firmicutes/Clostridia/Clostridiales/Lachnospiraceae/Shuttleworthia	0	20.92	1.33305	0.304723	0.515004	0.484996	0.0938897	E00589	6039	1	1	2	Sputum	0
Firmicutes	Solobacterium	Bacteria/Firmicutes/Erysipelotrichi/Erysipelotrichales/Erysipelotrichaceae/Solobacterium	0	20.92	1.33305	0.304723	0.515004	0.484996	0.0938897	E00589	6039	1	1	2	Sputum	0
Firmicutes	Solobacterium	Bacteria/Firmicutes/Erysipelotrichia/Erysipelotrichales/Erysipelotrichaceae/Solobacterium	0	20.92	1.33305	0.304723	0.515004	0.484996	0.0938897	E00589	6039	1	1	2	Sputum	0
Firmicutes	Sporosarcina	Bacteria/Firmicutes/Bacilli/Bacillales/Planococcaceae/Sporosarcina	0	20.92	1.33305	0.304723	0.515004	0.484996	0.0938897	E00589	6039	1	1	2	Sputum	0
Firmicutes	Staphylococcus	Bacteria/Firmicutes/Bacilli/Bacillales/Staphylococcaceae/Staphylococcus	1653	20.92	1.33305	0.304723	0.515004	0.484996	0.0938897	E00589	6039	1	1	2	Sputum	27.37208147
Firmicutes	Stomatobaculum	Bacteria/Firmicutes/Clostridia/Clostridiales/Lachnospiraceae/Stomatobaculum	0	20.92	1.33305	0.304723	0.515004	0.484996	0.0938897	E00589	6039	1	1	2	Sputum	0
Firmicutes	Streptococcaceae	Bacteria/Firmicutes/Bacilli/Lactobacillales/Streptococcaceae	0	20.92	1.33305	0.304723	0.515004	0.484996	0.0938897	E00589	6039	1	1	2	Sputum	0
Firmicutes	Streptococcus	Bacteria/Firmicutes/Bacilli/Lactobacillales/Streptococcaceae/Streptococcus	4006	20.92	1.33305	0.304723	0.515004	0.484996	0.0938897	E00589	6039	1	1	2	Sputum	66.335486008
Firmicutes	Subdoligranulum	Bacteria/Firmicutes/Clostridia/Clostridiales/Ruminococcaceae/Subdoligranulum	0	20.92	1.33305	0.304723	0.515004	0.484996	0.0938897	E00589	6039	1	1	2	Sputum	0
Firmicutes	Thermoactinomyces	Bacteria/Firmicutes/Bacilli/Bacillales/Thermoactinomycetaceae/Thermoactinomyces	0	20.92	1.33305	0.304723	0.515004	0.484996	0.0938897	E00589	6039	1	1	2	Sputum	0
Firmicutes	Thermoanaerobacterium	Bacteria/Firmicutes/Clostridia/Thermoanaerobacterales/Family-III-Incertae-Sedis/Thermoanaerobacterium	0	20.92	1.33305	0.304723	0.515004	0.484996	0.0938897	E00589	6039	1	1	2	Sputum	0
Firmicutes	Trichococcus	Bacteria/Firmicutes/Bacilli/Lactobacillales/Carnobacteriaceae/Trichococcus	0	20.92	1.33305	0.304723	0.515004	0.484996	0.0938897	E00589	6039	1	1	2	Sputum	0
Firmicutes	Tumebacillus	Bacteria/Firmicutes/Bacilli/Bacillales/Alicyclobacillaceae/Tumebacillus	0	20.92	1.33305	0.304723	0.515004	0.484996	0.0938897	E00589	6039	1	1	2	Sputum	0
Firmicutes	Turicibacter	Bacteria/Firmicutes/Erysipelotrichi/Erysipelotrichales/Erysipelotrichaceae/Turicibacter	0	20.92	1.33305	0.304723	0.515004	0.484996	0.0938897	E00589	6039	1	1	2	Sputum	0
Firmicutes	Vagococcus	Bacteria/Firmicutes/Bacilli/Lactobacillales/Enterococcaceae/Vagococcus	0	20.92	1.33305	0.304723	0.515004	0.484996	0.0938897	E00589	6039	1	1	2	Sputum	0
Firmicutes	Veillonella	Bacteria/Firmicutes/Clostridia/Clostridiales/Veillonellaceae/Veillonella	10	20.92	1.33305	0.304723	0.515004	0.484996	0.0938897	E00589	6039	1	1	2	Sputum	0.1655903295
Firmicutes	Veillonella	Bacteria/Firmicutes/Negativicutes/Selenomonadales/Veillonellaceae/Veillonella	0	20.92	1.33305	0.304723	0.515004	0.484996	0.0938897	E00589	6039	1	1	2	Sputum	0
Firmicutes	Veillonellaceae	Bacteria/Firmicutes/Clostridia/Clostridiales/Veillonellaceae	2	20.92	1.33305	0.304723	0.515004	0.484996	0.0938897	E00589	6039	1	1	2	Sputum	0.0331180659
Firmicutes	Veillonellaceae	Bacteria/Firmicutes/Negativicutes/Selenomonadales/Veillonellaceae	0	20.92	1.33305	0.304723	0.515004	0.484996	0.0938897	E00589	6039	1	1	2	Sputum	0
Firmicutes	Weissella	Bacteria/Firmicutes/Bacilli/Lactobacillales/Leuconostocaceae/Weissella	0	20.92	1.33305	0.304723	0.515004	0.484996	0.0938897	E00589	6039	1	1	2	Sputum	0
Firmicutes_Bacilli	Abiotrophia_defectiva	Bacteria/Firmicutes_Bacilli/Lactobacillales/Aerococcaceae/Abiotrophia/Abiotrophia_defectiva	0	20.92	1.33305	0.304723	0.515004	0.484996	0.0938897	E00589	6039	1	1	2	Sputum	0
Firmicutes_Bacilli	Abiotrophia_para-adiacens	Bacteria/Firmicutes_Bacilli/Lactobacillales/Carnobacteriaceae_Granulicatella/Abiotrophia_para-adiacens	0	20.92	1.33305	0.304723	0.515004	0.484996	0.0938897	E00589	6039	1	1	2	Sputum	0
Firmicutes_Bacilli	Anoxybacillus_flavithermus	Bacteria/Firmicutes_Bacilli/Bacillales_Bacillaceae_1/Anoxybacillus/Anoxybacillus_flavithermus	0	20.92	1.33305	0.304723	0.515004	0.484996	0.0938897	E00589	6039	1	1	2	Sputum	0
Firmicutes_Bacilli	Bacillus_insolitus	Bacteria/Firmicutes_Bacilli/Bacillales_Planococcaceae_2/Incertae_Sedis/Bacillus_insolitus	0	20.92	1.33305	0.304723	0.515004	0.484996	0.0938897	E00589	6039	1	1	2	Sputum	0
Firmicutes_Bacilli	Bacillus_psychrodurans	Bacteria/Firmicutes_Bacilli/Bacillales_Planococcaceae_2/Incertae_Sedis/Bacillus_psychrodurans	0	20.92	1.33305	0.304723	0.515004	0.484996	0.0938897	E00589	6039	1	1	2	Sputum	0
Firmicutes_Bacilli	Catonella_morbi	Bacteria/Firmicutes_Bacilli/Lactobacillales/Aerococcaceae/Abiotrophia/Catonella_morbi	0	20.92	1.33305	0.304723	0.515004	0.484996	0.0938897	E00589	6039	1	1	2	Sputum	0
Firmicutes_Bacilli	Enterococcus_faecalis	Bacteria/Firmicutes_Bacilli/Lactobacillales/Enterococcaceae_Enterococcus_8/Enterococcus_faecalis	0	20.92	1.33305	0.304723	0.515004	0.484996	0.0938897	E00589	6039	1	1	2	Sputum	0
Firmicutes_Bacilli	Gemella_haemolysans	Bacteria/Firmicutes_Bacilli/Bacillales_Family_XI_Incertae_Sedis_Gemella/Gemella_haemolysans	0	20.92	1.33305	0.304723	0.515004	0.484996	0.0938897	E00589	6039	1	1	2	Sputum	0
Firmicutes_Bacilli	Gemella_morbillorum	Bacteria/Firmicutes_Bacilli/Bacillales_Family_XI_Incertae_Sedis_Gemella/Gemella_morbillorum	0	20.92	1.33305	0.304723	0.515004	0.484996	0.0938897	E00589	6039	1	1	2	Sputum	0
Firmicutes_Bacilli	Gemella_sanguinis	Bacteria/Firmicutes_Bacilli/Bacillales_Family_XI_Incertae_Sedis_Gemella/Gemella_sanguinis	0	20.92	1.33305	0.304723	0.515004	0.484996	0.0938897	E00589	6039	1	1	2	Sputum	0
Firmicutes_Bacilli	Geobacillus_stearothermophilus	Bacteria/Firmicutes_Bacilli/Bacillales_Bacillaceae_1/Geobacillus_1/Geobacillus_stearothermophilus	0	20.92	1.33305	0.304723	0.515004	0.484996	0.0938897	E00589	6039	1	1	2	Sputum	0
Firmicutes_Bacilli	Granulicatella_adiacens	Bacteria/Firmicutes_Bacilli/Lactobacillales/Carnobacteriaceae_Granulicatella/Granulicatella_adiacens	0	20.92	1.33305	0.304723	0.515004	0.484996	0.0938897	E00589	6039	1	1	2	Sputum	0
Firmicutes_Bacilli	Granulicatella_elegans	Bacteria/Firmicutes_Bacilli/Lactobacillales/Carnobacteriaceae_Granulicatella/Granulicatella_elegans	0	20.92	1.33305	0.304723	0.515004	0.484996	0.0938897	E00589	6039	1	1	2	Sputum	0
Firmicutes_Bacilli	Lactobacillus_fermentum	Bacteria/Firmicutes_Bacilli/Lactobacillales/Lactobacillaceae/Lactobacillus_1/Lactobacillus_fermentum	0	20.92	1.33305	0.304723	0.515004	0.484996	0.0938897	E00589	6039	1	1	2	Sputum	0
Firmicutes_Bacilli	Lactobacillus_gasseri	Bacteria/Firmicutes_Bacilli/Lactobacillales/Lactobacillaceae/Lactobacillus_1/Lactobacillus_gasseri	0	20.92	1.33305	0.304723	0.515004	0.484996	0.0938897	E00589	6039	1	1	2	Sputum	0
Firmicutes_Bacilli	Lactobacillus_iners	Bacteria/Firmicutes_Bacilli/Lactobacillales/Lactobacillaceae/Lactobacillus_1/Lactobacillus_iners	0	20.92	1.33305	0.304723	0.515004	0.484996	0.0938897	E00589	6039	1	1	2	Sputum	0
Firmicutes_Bacilli	Lactobacillus_paracasei	Bacteria/Firmicutes_Bacilli/Lactobacillales/Lactobacillaceae/Lactobacillus_4/Lactobacillus_paracasei	0	20.92	1.33305	0.304723	0.515004	0.484996	0.0938897	E00589	6039	1	1	2	Sputum	0
Firmicutes_Bacilli	Lactobacillus_vaginalis	Bacteria/Firmicutes_Bacilli/Lactobacillales/Lactobacillaceae/Lactobacillus_1/Lactobacillus_vaginalis	0	20.92	1.33305	0.304723	0.515004	0.484996	0.0938897	E00589	6039	1	1	2	Sputum	0
Firmicutes_Bacilli	Lactococcus_chungangensis	Bacteria/Firmicutes_Bacilli/Lactobacillales/Streptococcaceae/Lactococcus_3/Lactococcus_chungangensis	0	20.92	1.33305	0.304723	0.515004	0.484996	0.0938897	E00589	6039	1	1	2	Sputum	0
Firmicutes_Bacilli	Lactococcus_lactis	Bacteria/Firmicutes_Bacilli/Lactobacillales/Streptococcaceae/Lactococcus_1/Lactococcus_lactis	0	20.92	1.33305	0.304723	0.515004	0.484996	0.0938897	E00589	6039	1	1	2	Sputum	0
Firmicutes_Bacilli	Staphylococcus_aureus	Bacteria/Firmicutes_Bacilli/Bacillales_Staphylococcaceae/Staphylococcus_1/Staphylococcus_aureus	0	20.92	1.33305	0.304723	0.515004	0.484996	0.0938897	E00589	6039	1	1	2	Sputum	0
Firmicutes_Bacilli	Staphylococcus_epidermidis	Bacteria/Firmicutes_Bacilli/Bacillales_Staphylococcaceae/Staphylococcus_1/Staphylococcus_epidermidis	0	20.92	1.33305	0.304723	0.515004	0.484996	0.0938897	E00589	6039	1	1	2	Sputum	0
Firmicutes_Bacilli	Staphylococcus_phage	Bacteria/Firmicutes_Bacilli/Bacillales_Staphylococcaceae/Staphylococcus_1/Staphylococcus_phage	0	20.92	1.33305	0.304723	0.515004	0.484996	0.0938897	E00589	6039	1	1	2	Sputum	0
Firmicutes_Bacilli	Streptococcus_anginosus	Bacteria/Firmicutes_Bacilli/Lactobacillales/Streptococcaceae/Streptococcus/Streptococcus_anginosus	0	20.92	1.33305	0.304723	0.515004	0.484996	0.0938897	E00589	6039	1	1	2	Sputum	0
Firmicutes_Bacilli	Streptococcus_australis	Bacteria/Firmicutes_Bacilli/Lactobacillales/Streptococcaceae/Streptococcus/Streptococcus_australis	0	20.92	1.33305	0.304723	0.515004	0.484996	0.0938897	E00589	6039	1	1	2	Sputum	0
Firmicutes_Bacilli	Streptococcus_constellatus	Bacteria/Firmicutes_Bacilli/Lactobacillales/Streptococcaceae/Streptococcus/Streptococcus_constellatus	0	20.92	1.33305	0.304723	0.515004	0.484996	0.0938897	E00589	6039	1	1	2	Sputum	0
Firmicutes_Bacilli	Streptococcus_cristatus	Bacteria/Firmicutes_Bacilli/Lactobacillales/Streptococcaceae/Streptococcus/Streptococcus_cristatus	0	20.92	1.33305	0.304723	0.515004	0.484996	0.0938897	E00589	6039	1	1	2	Sputum	0
Firmicutes_Bacilli	Streptococcus_gallinaceus	Bacteria/Firmicutes_Bacilli/Lactobacillales/Streptococcaceae/Streptococcus/Streptococcus_gallinaceus	0	20.92	1.33305	0.304723	0.515004	0.484996	0.0938897	E00589	6039	1	1	2	Sputum	0
Firmicutes_Bacilli	Streptococcus_gordonii	Bacteria/Firmicutes_Bacilli/Lactobacillales/Streptococcaceae/Streptococcus/Streptococcus_gordonii	0	20.92	1.33305	0.304723	0.515004	0.484996	0.0938897	E00589	6039	1	1	2	Sputum	0
Firmicutes_Bacilli	Streptococcus_infantis	Bacteria/Firmicutes_Bacilli/Lactobacillales/Streptococcaceae/Streptococcus/Streptococcus_infantis	0	20.92	1.33305	0.304723	0.515004	0.484996	0.0938897	E00589	6039	1	1	2	Sputum	0
Firmicutes_Bacilli	Streptococcus_intermedius	Bacteria/Firmicutes_Bacilli/Lactobacillales/Streptococcaceae/Streptococcus/Streptococcus_intermedius	0	20.92	1.33305	0.304723	0.515004	0.484996	0.0938897	E00589	6039	1	1	2	Sputum	0
Firmicutes_Bacilli	Streptococcus_mitis	Bacteria/Firmicutes_Bacilli/Lactobacillales/Streptococcaceae/Streptococcus/Streptococcus_mitis	0	20.92	1.33305	0.304723	0.515004	0.484996	0.0938897	E00589	6039	1	1	2	Sputum	0
Firmicutes_Bacilli	Streptococcus_mutans	Bacteria/Firmicutes_Bacilli/Lactobacillales/Streptococcaceae/Streptococcus/Streptococcus_mutans	0	20.92	1.33305	0.304723	0.515004	0.484996	0.0938897	E00589	6039	1	1	2	Sputum	0
Firmicutes_Bacilli	Streptococcus_oralis	Bacteria/Firmicutes_Bacilli/Lactobacillales/Streptococcaceae/Streptococcus/Streptococcus_oralis	0	20.92	1.33305	0.304723	0.515004	0.484996	0.0938897	E00589	6039	1	1	2	Sputum	0
Firmicutes_Bacilli	Streptococcus_parasanguinis	Bacteria/Firmicutes_Bacilli/Lactobacillales/Streptococcaceae/Streptococcus/Streptococcus_parasanguinis	0	20.92	1.33305	0.304723	0.515004	0.484996	0.0938897	E00589	6039	1	1	2	Sputum	0
Firmicutes_Bacilli	Streptococcus_peroris	Bacteria/Firmicutes_Bacilli/Lactobacillales/Streptococcaceae/Streptococcus/Streptococcus_peroris	0	20.92	1.33305	0.304723	0.515004	0.484996	0.0938897	E00589	6039	1	1	2	Sputum	0
Firmicutes_Bacilli	Streptococcus_phocae	Bacteria/Firmicutes_Bacilli/Lactobacillales/Streptococcaceae/Streptococcus/Streptococcus_phocae	0	20.92	1.33305	0.304723	0.515004	0.484996	0.0938897	E00589	6039	1	1	2	Sputum	0
Firmicutes_Bacilli	Streptococcus_pneumoniae	Bacteria/Firmicutes_Bacilli/Lactobacillales/Streptococcaceae/Streptococcus/Streptococcus_pneumoniae	0	20.92	1.33305	0.304723	0.515004	0.484996	0.0938897	E00589	6039	1	1	2	Sputum	0
Firmicutes_Bacilli	Streptococcus_pseudopneumoniae	Bacteria/Firmicutes_Bacilli/Lactobacillales/Streptococcaceae/Streptococcus/Streptococcus_pseudopneumoniae	0	20.92	1.33305	0.304723	0.515004	0.484996	0.0938897	E00589	6039	1	1	2	Sputum	0
Firmicutes_Bacilli	Streptococcus_salivarius	Bacteria/Firmicutes_Bacilli/Lactobacillales/Streptococcaceae/Streptococcus/Streptococcus_salivarius	0	20.92	1.33305	0.304723	0.515004	0.484996	0.0938897	E00589	6039	1	1	2	Sputum	0
Firmicutes_Bacilli	Streptococcus_sanguinis	Bacteria/Firmicutes_Bacilli/Lactobacillales/Streptococcaceae/Streptococcus/Streptococcus_sanguinis	0	20.92	1.33305	0.304723	0.515004	0.484996	0.0938897	E00589	6039	1	1	2	Sputum	0
Firmicutes_Bacilli	Streptococcus_thermophilus	Bacteria/Firmicutes_Bacilli/Lactobacillales/Streptococcaceae/Streptococcus/Streptococcus_thermophilus	0	20.92	1.33305	0.304723	0.515004	0.484996	0.0938897	E00589	6039	1	1	2	Sputum	0
Firmicutes_Bacilli	Streptococcus_urinalis	Bacteria/Firmicutes_Bacilli/Lactobacillales/Streptococcaceae/Streptococcus/Streptococcus_urinalis	0	20.92	1.33305	0.304723	0.515004	0.484996	0.0938897	E00589	6039	1	1	2	Sputum	0
Firmicutes_Clostridia_1	Abiotrophia_defectiva	Bacteria/Firmicutes_Clostridia_1/Clostridiales/Lachnospiraceae/Catonella/Abiotrophia_defectiva	0	20.92	1.33305	0.304723	0.515004	0.484996	0.0938897	E00589	6039	1	1	2	Sputum	0
Firmicutes_Clostridia_1	Anaerococcus_prevotii	Bacteria/Firmicutes_Clostridia_1/Clostridiales/Family_XI_Incertae_Sedis/Anaerococcus_1/Anaerococcus_prevotii	0	20.92	1.33305	0.304723	0.515004	0.484996	0.0938897	E00589	6039	1	1	2	Sputum	0
Firmicutes_Clostridia_1	Catonella_morbi	Bacteria/Firmicutes_Clostridia_1/Clostridiales/Lachnospiraceae/Catonella/Catonella_morbi	0	20.92	1.33305	0.304723	0.515004	0.484996	0.0938897	E00589	6039	1	1	2	Sputum	0
Firmicutes_Clostridia_1	Clostridium_lituseburense	Bacteria/Firmicutes_Clostridia_1/Clostridiales/Peptostreptococcaceae/Incertae_Sedis/Clostridium_lituseburense	0	20.92	1.33305	0.304723	0.515004	0.484996	0.0938897	E00589	6039	1	1	2	Sputum	0
Firmicutes_Clostridia_1	Coprococcus_comes	Bacteria/Firmicutes_Clostridia_1/Clostridiales/Lachnospiraceae/Coprococcus_3/Coprococcus_comes	0	20.92	1.33305	0.304723	0.515004	0.484996	0.0938897	E00589	6039	1	1	2	Sputum	0
Firmicutes_Clostridia_1	Coprococcus_eutactus	Bacteria/Firmicutes_Clostridia_1/Clostridiales/Lachnospiraceae/Coprococcus_2/Coprococcus_eutactus	0	20.92	1.33305	0.304723	0.515004	0.484996	0.0938897	E00589	6039	1	1	2	Sputum	0
Firmicutes_Clostridia_1	Desulfotomaculum_guttoideum	Bacteria/Firmicutes_Clostridia_1/Clostridiales/Lachnospiraceae/Incertae_Sedis/Desulfotomaculum_guttoideum	0	20.92	1.33305	0.304723	0.515004	0.484996	0.0938897	E00589	6039	1	1	2	Sputum	0
Firmicutes_Clostridia_1	Eubacterium_brachy	Bacteria/Firmicutes_Clostridia_1/Clostridiales/Family_XIII_Incertae_Sedis/Incertae_Sedis/Eubacterium_brachy	0	20.92	1.33305	0.304723	0.515004	0.484996	0.0938897	E00589	6039	1	1	2	Sputum	0
Firmicutes_Clostridia_1	Eubacterium_infirmum	Bacteria/Firmicutes_Clostridia_1/Clostridiales/Family_XIII_Incertae_Sedis/Incertae_Sedis/Eubacterium_infirmum	0	20.92	1.33305	0.304723	0.515004	0.484996	0.0938897	E00589	6039	1	1	2	Sputum	0
Firmicutes_Clostridia_1	Eubacterium_saburreum	Bacteria/Firmicutes_Clostridia_1/Clostridiales/Lachnospiraceae/Johnsonella/Eubacterium_saburreum	0	20.92	1.33305	0.304723	0.515004	0.484996	0.0938897	E00589	6039	1	1	2	Sputum	0
Firmicutes_Clostridia_1	Eubacterium_sulci	Bacteria/Firmicutes_Clostridia_1/Clostridiales/Family_XIII_Incertae_Sedis/Incertae_Sedis/Eubacterium_sulci	0	20.92	1.33305	0.304723	0.515004	0.484996	0.0938897	E00589	6039	1	1	2	Sputum	0
Firmicutes_Clostridia_1	Filifactor_alocis	Bacteria/Firmicutes_Clostridia_1/Clostridiales/Peptostreptococcaceae/Filifactor/Filifactor_alocis	0	20.92	1.33305	0.304723	0.515004	0.484996	0.0938897	E00589	6039	1	1	2	Sputum	0
Firmicutes_Clostridia_1	Finegoldia_magna	Bacteria/Firmicutes_Clostridia_1/Clostridiales/Family_XI_Incertae_Sedis/Finegoldia_1/Finegoldia_magna	0	20.92	1.33305	0.304723	0.515004	0.484996	0.0938897	E00589	6039	1	1	2	Sputum	0
Firmicutes_Clostridia_1	Mogibacterium_vescum	Bacteria/Firmicutes_Clostridia_1/Clostridiales/Family_XIII_Incertae_Sedis/Mogibacterium/Mogibacterium_vescum	0	20.92	1.33305	0.304723	0.515004	0.484996	0.0938897	E00589	6039	1	1	2	Sputum	0
Firmicutes_Clostridia_1	Moryella_indoligenes	Bacteria/Firmicutes_Clostridia_1/Clostridiales/Lachnospiraceae/Moryella/Moryella_indoligenes	0	20.92	1.33305	0.304723	0.515004	0.484996	0.0938897	E00589	6039	1	1	2	Sputum	0
Firmicutes_Clostridia_1	Oribacterium_sinus	Bacteria/Firmicutes_Clostridia_1/Clostridiales/Lachnospiraceae/Oribacterium/Oribacterium_sinus	0	20.92	1.33305	0.304723	0.515004	0.484996	0.0938897	E00589	6039	1	1	2	Sputum	0
Firmicutes_Clostridia_1	Parvimonas_micra	Bacteria/Firmicutes_Clostridia_1/Clostridiales/Family_XI_Incertae_Sedis/Parvimonas/Parvimonas_micra	0	20.92	1.33305	0.304723	0.515004	0.484996	0.0938897	E00589	6039	1	1	2	Sputum	0
Firmicutes_Clostridia_1	Peptostreptococcus_stomatis	Bacteria/Firmicutes_Clostridia_1/Clostridiales/Peptostreptococcaceae/Peptostreptococcus/Peptostreptococcus_stomatis	0	20.92	1.33305	0.304723	0.515004	0.484996	0.0938897	E00589	6039	1	1	2	Sputum	0
Firmicutes_Clostridia_1	Ruminococcus_lactaris	Bacteria/Firmicutes_Clostridia_1/Clostridiales/Lachnospiraceae/Incertae_Sedis/Ruminococcus_lactaris	0	20.92	1.33305	0.304723	0.515004	0.484996	0.0938897	E00589	6039	1	1	2	Sputum	0
Firmicutes_Clostridia_1	Ruminococcus_torques	Bacteria/Firmicutes_Clostridia_1/Clostridiales/Lachnospiraceae/Incertae_Sedis/Ruminococcus_torques	0	20.92	1.33305	0.304723	0.515004	0.484996	0.0938897	E00589	6039	1	1	2	Sputum	0
Firmicutes_Clostridia_1	Shuttleworthia_satelles	Bacteria/Firmicutes_Clostridia_1/Clostridiales/Lachnospiraceae/Shuttleworthia/Shuttleworthia_satelles	0	20.92	1.33305	0.304723	0.515004	0.484996	0.0938897	E00589	6039	1	1	2	Sputum	0
Firmicutes_Clostridia_1	Soehngenia_saccharolytica	Bacteria/Firmicutes_Clostridia_1/Clostridiales/Family_XI_Incertae_Sedis/Soehngenia/Soehngenia_saccharolytica	0	20.92	1.33305	0.304723	0.515004	0.484996	0.0938897	E00589	6039	1	1	2	Sputum	0
Firmicutes_Clostridia_1	Syntrophococcus_sucromutans	Bacteria/Firmicutes_Clostridia_1/Clostridiales/Lachnospiraceae/Syntrophococcus/Syntrophococcus_sucromutans	0	20.92	1.33305	0.304723	0.515004	0.484996	0.0938897	E00589	6039	1	1	2	Sputum	0
Firmicutes_Clostridia_2	Centipeda_periodontii	Bacteria/Firmicutes_Clostridia_2/Clostridiales_1/Veillonellaceae/Centipeda/Centipeda_periodontii	0	20.92	1.33305	0.304723	0.515004	0.484996	0.0938897	E00589	6039	1	1	2	Sputum	0
Firmicutes_Clostridia_2	Dialister_invisus	Bacteria/Firmicutes_Clostridia_2/Clostridiales_1/Veillonellaceae/Dialister_1/Dialister_invisus	0	20.92	1.33305	0.304723	0.515004	0.484996	0.0938897	E00589	6039	1	1	2	Sputum	0
Firmicutes_Clostridia_2	Dialister_micraerophilus	Bacteria/Firmicutes_Clostridia_2/Clostridiales_1/Veillonellaceae/Dialister_3/Dialister_micraerophilus	0	20.92	1.33305	0.304723	0.515004	0.484996	0.0938897	E00589	6039	1	1	2	Sputum	0
Firmicutes_Clostridia_2	Megasphaera_micronuciformis	Bacteria/Firmicutes_Clostridia_2/Clostridiales_1/Veillonellaceae/Megasphaera_3/Megasphaera_micronuciformis	0	20.92	1.33305	0.304723	0.515004	0.484996	0.0938897	E00589	6039	1	1	2	Sputum	0
Firmicutes_Clostridia_2	Selenomonas_artemidis	Bacteria/Firmicutes_Clostridia_2/Clostridiales_1/Veillonellaceae/Selenomonas_3/Selenomonas_artemidis	0	20.92	1.33305	0.304723	0.515004	0.484996	0.0938897	E00589	6039	1	1	2	Sputum	0
Firmicutes_Clostridia_2	Selenomonas_dianae	Bacteria/Firmicutes_Clostridia_2/Clostridiales_1/Veillonellaceae/Selenomonas_3/Selenomonas_dianae	0	20.92	1.33305	0.304723	0.515004	0.484996	0.0938897	E00589	6039	1	1	2	Sputum	0
Firmicutes_Clostridia_2	Selenomonas_infelix	Bacteria/Firmicutes_Clostridia_2/Clostridiales_1/Veillonellaceae/Selenomonas_3/Selenomonas_infelix	0	20.92	1.33305	0.304723	0.515004	0.484996	0.0938897	E00589	6039	1	1	2	Sputum	0
Firmicutes_Clostridia_2	Selenomonas_noxia	Bacteria/Firmicutes_Clostridia_2/Clostridiales_1/Veillonellaceae/Selenomonas_3/Selenomonas_noxia	0	20.92	1.33305	0.304723	0.515004	0.484996	0.0938897	E00589	6039	1	1	2	Sputum	0
Firmicutes_Clostridia_2	Selenomonas_sputigena	Bacteria/Firmicutes_Clostridia_2/Clostridiales_1/Veillonellaceae/Selenomonas_5/Selenomonas_sputigena	0	20.92	1.33305	0.304723	0.515004	0.484996	0.0938897	E00589	6039	1	1	2	Sputum	0
Firmicutes_Clostridia_2	Veillonella_atypica	Bacteria/Firmicutes_Clostridia_2/Clostridiales_1/Veillonellaceae/Veillonella/Veillonella_atypica	0	20.92	1.33305	0.304723	0.515004	0.484996	0.0938897	E00589	6039	1	1	2	Sputum	0
Firmicutes_Clostridia_2	Veillonella_caviae	Bacteria/Firmicutes_Clostridia_2/Clostridiales_1/Veillonellaceae/Veillonella/Veillonella_caviae	0	20.92	1.33305	0.304723	0.515004	0.484996	0.0938897	E00589	6039	1	1	2	Sputum	0
Firmicutes_Clostridia_2	Veillonella_denticariosi	Bacteria/Firmicutes_Clostridia_2/Clostridiales_1/Veillonellaceae/Veillonella/Veillonella_denticariosi	0	20.92	1.33305	0.304723	0.515004	0.484996	0.0938897	E00589	6039	1	1	2	Sputum	0
Firmicutes_Clostridia_2	Veillonella_dispar	Bacteria/Firmicutes_Clostridia_2/Clostridiales_1/Veillonellaceae/Veillonella/Veillonella_dispar	0	20.92	1.33305	0.304723	0.515004	0.484996	0.0938897	E00589	6039	1	1	2	Sputum	0
Firmicutes_Clostridia_2	Veillonella_magna	Bacteria/Firmicutes_Clostridia_2/Clostridiales_1/Veillonellaceae/Veillonella/Veillonella_magna	0	20.92	1.33305	0.304723	0.515004	0.484996	0.0938897	E00589	6039	1	1	2	Sputum	0
Firmicutes_Clostridia_2	Veillonella_parvula	Bacteria/Firmicutes_Clostridia_2/Clostridiales_1/Veillonellaceae/Veillonella/Veillonella_parvula	0	20.92	1.33305	0.304723	0.515004	0.484996	0.0938897	E00589	6039	1	1	2	Sputum	0
Firmicutes_Clostridia_2	Veillonella_ratti	Bacteria/Firmicutes_Clostridia_2/Clostridiales_1/Veillonellaceae/Veillonella/Veillonella_ratti	0	20.92	1.33305	0.304723	0.515004	0.484996	0.0938897	E00589	6039	1	1	2	Sputum	0
Firmicutes_Clostridia_2	Veillonella_rodentium	Bacteria/Firmicutes_Clostridia_2/Clostridiales_1/Veillonellaceae/Veillonella/Veillonella_rodentium	0	20.92	1.33305	0.304723	0.515004	0.484996	0.0938897	E00589	6039	1	1	2	Sputum	0
Firmicutes_Clostridia_2	Veillonella_rogosae	Bacteria/Firmicutes_Clostridia_2/Clostridiales_1/Veillonellaceae/Veillonella/Veillonella_rogosae	0	20.92	1.33305	0.304723	0.515004	0.484996	0.0938897	E00589	6039	1	1	2	Sputum	0
Firmicutes_Erysipelotrichi_Erysipelotrichales_Erysipelotrichaceae	Solobacterium_moorei	Bacteria/Firmicutes_Erysipelotrichi_Erysipelotrichales_Erysipelotrichaceae/Solobacterium/Solobacterium_moorei	0	20.92	1.33305	0.304723	0.515004	0.484996	0.0938897	E00589	6039	1	1	2	Sputum	0
Fusobacteria	Fusobacteriales	Bacteria/Fusobacteria/Fusobacteria/Fusobacteriales	0	20.92	1.33305	0.304723	0.515004	0.484996	0.0938897	E00589	6039	1	1	2	Sputum	0
Fusobacteria	Fusobacteriales	Bacteria/Fusobacteria/Fusobacteriia/Fusobacteriales	0	20.92	1.33305	0.304723	0.515004	0.484996	0.0938897	E00589	6039	1	1	2	Sputum	0
Fusobacteria	Fusobacterium	Bacteria/Fusobacteria/Fusobacteria/Fusobacteriales/Fusobacteriaceae/Fusobacterium	2	20.92	1.33305	0.304723	0.515004	0.484996	0.0938897	E00589	6039	1	1	2	Sputum	0.0331180659
Fusobacteria	Fusobacterium	Bacteria/Fusobacteria/Fusobacteriia/Fusobacteriales/Fusobacteriaceae/Fusobacterium	0	20.92	1.33305	0.304723	0.515004	0.484996	0.0938897	E00589	6039	1	1	2	Sputum	0
Fusobacteria	Leptotrichia	Bacteria/Fusobacteria/Fusobacteria/Fusobacteriales/Leptotrichiaceae/Leptotrichia	0	20.92	1.33305	0.304723	0.515004	0.484996	0.0938897	E00589	6039	1	1	2	Sputum	0
Fusobacteria	Leptotrichia	Bacteria/Fusobacteria/Fusobacteriia/Fusobacteriales/Leptotrichiaceae/Leptotrichia	0	20.92	1.33305	0.304723	0.515004	0.484996	0.0938897	E00589	6039	1	1	2	Sputum	0
Fusobacteria	Leptotrichiaceae	Bacteria/Fusobacteria/Fusobacteria/Fusobacteriales/Leptotrichiaceae	0	20.92	1.33305	0.304723	0.515004	0.484996	0.0938897	E00589	6039	1	1	2	Sputum	0
Fusobacteria	Leptotrichiaceae	Bacteria/Fusobacteria/Fusobacteriia/Fusobacteriales/Leptotrichiaceae	0	20.92	1.33305	0.304723	0.515004	0.484996	0.0938897	E00589	6039	1	1	2	Sputum	0
Fusobacteria	Psychrilyobacter	Bacteria/Fusobacteria/Fusobacteriia/Fusobacteriales/Fusobacteriaceae/Psychrilyobacter	0	20.92	1.33305	0.304723	0.515004	0.484996	0.0938897	E00589	6039	1	1	2	Sputum	0
Fusobacteria	Sneathia	Bacteria/Fusobacteria/Fusobacteria/Fusobacteriales/Leptotrichiaceae/Sneathia	0	20.92	1.33305	0.304723	0.515004	0.484996	0.0938897	E00589	6039	1	1	2	Sputum	0
Fusobacteria	Sneathia	Bacteria/Fusobacteria/Fusobacteriia/Fusobacteriales/Leptotrichiaceae/Sneathia	0	20.92	1.33305	0.304723	0.515004	0.484996	0.0938897	E00589	6039	1	1	2	Sputum	0
Fusobacteria	Streptobacillus	Bacteria/Fusobacteria/Fusobacteria/Fusobacteriales/Leptotrichiaceae/Streptobacillus	0	20.92	1.33305	0.304723	0.515004	0.484996	0.0938897	E00589	6039	1	1	2	Sputum	0
Fusobacteria_Fusobacteria	Fusobacterium_canifelinum	Bacteria/Fusobacteria_Fusobacteria/Fusobacteriales/Fusobacteriaceae/Fusobacterium_1/Fusobacterium_canifelinum	0	20.92	1.33305	0.304723	0.515004	0.484996	0.0938897	E00589	6039	1	1	2	Sputum	0
Fusobacteria_Fusobacteria	Fusobacterium_necrophorum	Bacteria/Fusobacteria_Fusobacteria/Fusobacteriales/Fusobacteriaceae/Fusobacterium_1/Fusobacterium_necrophorum	0	20.92	1.33305	0.304723	0.515004	0.484996	0.0938897	E00589	6039	1	1	2	Sputum	0
Fusobacteria_Fusobacteria	Fusobacterium_nucleatum	Bacteria/Fusobacteria_Fusobacteria/Fusobacteriales/Fusobacteriaceae/Fusobacterium_1/Fusobacterium_nucleatum	0	20.92	1.33305	0.304723	0.515004	0.484996	0.0938897	E00589	6039	1	1	2	Sputum	0
Fusobacteria_Fusobacteria	Fusobacterium_periodonticum	Bacteria/Fusobacteria_Fusobacteria/Fusobacteriales/Fusobacteriaceae/Fusobacterium_1/Fusobacterium_periodonticum	0	20.92	1.33305	0.304723	0.515004	0.484996	0.0938897	E00589	6039	1	1	2	Sputum	0
Fusobacteria_Fusobacteria	Fusobacterium_russii	Bacteria/Fusobacteria_Fusobacteria/Fusobacteriales/Fusobacteriaceae/Fusobacterium_1/Fusobacterium_russii	0	20.92	1.33305	0.304723	0.515004	0.484996	0.0938897	E00589	6039	1	1	2	Sputum	0
Fusobacteria_Fusobacteria	Fusobacterium_simiae	Bacteria/Fusobacteria_Fusobacteria/Fusobacteriales/Fusobacteriaceae/Fusobacterium_1/Fusobacterium_simiae	0	20.92	1.33305	0.304723	0.515004	0.484996	0.0938897	E00589	6039	1	1	2	Sputum	0
Fusobacteria_Fusobacteria	Fusobacterium_varium	Bacteria/Fusobacteria_Fusobacteria/Fusobacteriales/Fusobacteriaceae/Fusobacterium_1/Fusobacterium_varium	0	20.92	1.33305	0.304723	0.515004	0.484996	0.0938897	E00589	6039	1	1	2	Sputum	0
Fusobacteria_Fusobacteria	Leptotrichia_buccalis	Bacteria/Fusobacteria_Fusobacteria/Fusobacteriales/Leptotrichiaceae/Leptotrichia/Leptotrichia_buccalis	0	20.92	1.33305	0.304723	0.515004	0.484996	0.0938897	E00589	6039	1	1	2	Sputum	0
Fusobacteria_Fusobacteria	Leptotrichia_goodfellowii	Bacteria/Fusobacteria_Fusobacteria/Fusobacteriales/Leptotrichiaceae/Leptotrichia/Leptotrichia_goodfellowii	0	20.92	1.33305	0.304723	0.515004	0.484996	0.0938897	E00589	6039	1	1	2	Sputum	0
Fusobacteria_Fusobacteria	Leptotrichia_shahii	Bacteria/Fusobacteria_Fusobacteria/Fusobacteriales/Leptotrichiaceae/Leptotrichia/Leptotrichia_shahii	0	20.92	1.33305	0.304723	0.515004	0.484996	0.0938897	E00589	6039	1	1	2	Sputum	0
Fusobacteria_Fusobacteria	Leptotrichia_trevisanii	Bacteria/Fusobacteria_Fusobacteria/Fusobacteriales/Leptotrichiaceae/Leptotrichia/Leptotrichia_trevisanii	0	20.92	1.33305	0.304723	0.515004	0.484996	0.0938897	E00589	6039	1	1	2	Sputum	0
Fusobacteria_Fusobacteria	Leptotrichia_wadei	Bacteria/Fusobacteria_Fusobacteria/Fusobacteriales/Leptotrichiaceae/Leptotrichia/Leptotrichia_wadei	0	20.92	1.33305	0.304723	0.515004	0.484996	0.0938897	E00589	6039	1	1	2	Sputum	0
Fusobacteria_Fusobacteria	Streptobacillus_moniliformis	Bacteria/Fusobacteria_Fusobacteria/Fusobacteriales/Leptotrichiaceae/Streptobacillus/Streptobacillus_moniliformis	0	20.92	1.33305	0.304723	0.515004	0.484996	0.0938897	E00589	6039	1	1	2	Sputum	0
Gemmatimonadetes	AT425-EubC11-terrestrial-group	Bacteria/Gemmatimonadetes/Gemmatimonadetes/AT425-EubC11-terrestrial-group	0	20.92	1.33305	0.304723	0.515004	0.484996	0.0938897	E00589	6039	1	1	2	Sputum	0
Gemmatimonadetes	Gemmatimonadaceae	Bacteria/Gemmatimonadetes/Gemmatimonadetes/Gemmatimonadales/Gemmatimonadaceae	0	20.92	1.33305	0.304723	0.515004	0.484996	0.0938897	E00589	6039	1	1	2	Sputum	0
Nitrospirae	Leptospirillum	Bacteria/Nitrospirae/Nitrospira/Nitrospirales/Nitrospiraceae/Leptospirillum	0	20.92	1.33305	0.304723	0.515004	0.484996	0.0938897	E00589	6039	1	1	2	Sputum	0
Nitrospirae	Nitrospira	Bacteria/Nitrospirae/Nitrospira/Nitrospirales/Nitrospiraceae/Nitrospira	0	20.92	1.33305	0.304723	0.515004	0.484996	0.0938897	E00589	6039	1	1	2	Sputum	0
Planctomycetes	OM190	Bacteria/Planctomycetes/OM190	0	20.92	1.33305	0.304723	0.515004	0.484996	0.0938897	E00589	6039	1	1	2	Sputum	0
Proteobacteria	0319-6G20	Bacteria/Proteobacteria/Deltaproteobacteria/Myxococcales/0319-6G20	0	20.92	1.33305	0.304723	0.515004	0.484996	0.0938897	E00589	6039	1	1	2	Sputum	0
Proteobacteria	Acetobacter	Bacteria/Proteobacteria/Alphaproteobacteria/Rhodospirillales/Acetobacteraceae/Acetobacter	0	20.92	1.33305	0.304723	0.515004	0.484996	0.0938897	E00589	6039	1	1	2	Sputum	0
Proteobacteria	Acetobacteraceae	Bacteria/Proteobacteria/Alphaproteobacteria/Rhodospirillales/Acetobacteraceae	0	20.92	1.33305	0.304723	0.515004	0.484996	0.0938897	E00589	6039	1	1	2	Sputum	0
Proteobacteria	Achromobacter	Bacteria/Proteobacteria/Betaproteobacteria/Burkholderiales/Alcaligenaceae/Achromobacter	0	20.92	1.33305	0.304723	0.515004	0.484996	0.0938897	E00589	6039	1	1	2	Sputum	0
Proteobacteria	Achromobacter_xylosoxidans	Bacteria/Proteobacteria/Betaproteobacteria/Burkholderiales/Alcaligenaceae_2/Achromobacter_2/Achromobacter_xylosoxidans	0	20.92	1.33305	0.304723	0.515004	0.484996	0.0938897	E00589	6039	1	1	2	Sputum	0
Proteobacteria	Acidiphilium	Bacteria/Proteobacteria/Alphaproteobacteria/Rhodospirillales/Acetobacteraceae/Acidiphilium	0	20.92	1.33305	0.304723	0.515004	0.484996	0.0938897	E00589	6039	1	1	2	Sputum	0
Proteobacteria	Acidovorax	Bacteria/Proteobacteria/Betaproteobacteria/Burkholderiales/Comamonadaceae/Acidovorax	0	20.92	1.33305	0.304723	0.515004	0.484996	0.0938897	E00589	6039	1	1	2	Sputum	0
Proteobacteria	Acidovorax_temperans	Bacteria/Proteobacteria/Betaproteobacteria/Burkholderiales/Comamonadaceae/Acidovorax_5/Acidovorax_temperans	0	20.92	1.33305	0.304723	0.515004	0.484996	0.0938897	E00589	6039	1	1	2	Sputum	0
Proteobacteria	Acinetobacter	Bacteria/Proteobacteria/Gammaproteobacteria/Pseudomonadales/Moraxellaceae/Acinetobacter	5	20.92	1.33305	0.304723	0.515004	0.484996	0.0938897	E00589	6039	1	1	2	Sputum	0.0827951648
Proteobacteria	Actinobacillus	Bacteria/Proteobacteria/Gammaproteobacteria/Pasteurellales/Pasteurellaceae/Actinobacillus	0	20.92	1.33305	0.304723	0.515004	0.484996	0.0938897	E00589	6039	1	1	2	Sputum	0
Proteobacteria	Actinobacillus_pleuropneumoniae	Bacteria/Proteobacteria/Gammaproteobacteria_1/Pasteurellales_Pasteurellaceae/Actinobacillus_6/Actinobacillus_pleuropneumoniae	0	20.92	1.33305	0.304723	0.515004	0.484996	0.0938897	E00589	6039	1	1	2	Sputum	0
Proteobacteria	Actinobacillus_porcinus	Bacteria/Proteobacteria/Gammaproteobacteria_1/Pasteurellales_Pasteurellaceae/Actinobacillus_8/Actinobacillus_porcinus	0	20.92	1.33305	0.304723	0.515004	0.484996	0.0938897	E00589	6039	1	1	2	Sputum	0
Proteobacteria	Aeromonas	Bacteria/Proteobacteria/Gammaproteobacteria/Aeromonadales/Aeromonadaceae/Aeromonas	0	20.92	1.33305	0.304723	0.515004	0.484996	0.0938897	E00589	6039	1	1	2	Sputum	0
Proteobacteria	Aggregatibacter	Bacteria/Proteobacteria/Gammaproteobacteria/Pasteurellales/Pasteurellaceae/Aggregatibacter	0	20.92	1.33305	0.304723	0.515004	0.484996	0.0938897	E00589	6039	1	1	2	Sputum	0
Proteobacteria	Aggregatibacter_aphrophilus	Bacteria/Proteobacteria/Gammaproteobacteria_1/Pasteurellales_Pasteurellaceae/Aggregatibacter_1/Aggregatibacter_aphrophilus	0	20.92	1.33305	0.304723	0.515004	0.484996	0.0938897	E00589	6039	1	1	2	Sputum	0
Proteobacteria	Aggregatibacter_segnis	Bacteria/Proteobacteria/Gammaproteobacteria_1/Pasteurellales_Pasteurellaceae/Aggregatibacter_1/Aggregatibacter_segnis	0	20.92	1.33305	0.304723	0.515004	0.484996	0.0938897	E00589	6039	1	1	2	Sputum	0
Proteobacteria	Alcaligenaceae	Bacteria/Proteobacteria/Betaproteobacteria/Burkholderiales/Alcaligenaceae	155	20.92	1.33305	0.304723	0.515004	0.484996	0.0938897	E00589	6039	1	1	2	Sputum	2.5666501076
Proteobacteria	Alcaligenes	Bacteria/Proteobacteria/Betaproteobacteria/Burkholderiales/Alcaligenaceae/Alcaligenes	0	20.92	1.33305	0.304723	0.515004	0.484996	0.0938897	E00589	6039	1	1	2	Sputum	0
Proteobacteria	Alkanindiges	Bacteria/Proteobacteria/Gammaproteobacteria/Pseudomonadales/Moraxellaceae/Alkanindiges	0	20.92	1.33305	0.304723	0.515004	0.484996	0.0938897	E00589	6039	1	1	2	Sputum	0
Proteobacteria	Alphaproteobacteria	Bacteria/Proteobacteria/Alphaproteobacteria	0	20.92	1.33305	0.304723	0.515004	0.484996	0.0938897	E00589	6039	1	1	2	Sputum	0
Proteobacteria	Aquabacterium	Bacteria/Proteobacteria/Betaproteobacteria/Burkholderiales/Comamonadaceae/Aquabacterium	0	20.92	1.33305	0.304723	0.515004	0.484996	0.0938897	E00589	6039	1	1	2	Sputum	0
Proteobacteria	Aquicella	Bacteria/Proteobacteria/Gammaproteobacteria/Legionellales/Coxiellaceae/Aquicella	0	20.92	1.33305	0.304723	0.515004	0.484996	0.0938897	E00589	6039	1	1	2	Sputum	0
Proteobacteria	Arenimonas	Bacteria/Proteobacteria/Gammaproteobacteria/Xanthomonadales/Xanthomonadaceae/Arenimonas	0	20.92	1.33305	0.304723	0.515004	0.484996	0.0938897	E00589	6039	1	1	2	Sputum	0
Proteobacteria	Aurantimonadaceae	Bacteria/Proteobacteria/Alphaproteobacteria/Rhizobiales/Aurantimonadaceae	0	20.92	1.33305	0.304723	0.515004	0.484996	0.0938897	E00589	6039	1	1	2	Sputum	0
Proteobacteria	Aureimonas	Bacteria/Proteobacteria/Alphaproteobacteria/Rhizobiales/Aurantimonadaceae/Aureimonas	0	20.92	1.33305	0.304723	0.515004	0.484996	0.0938897	E00589	6039	1	1	2	Sputum	0
Proteobacteria	Bauldia	Bacteria/Proteobacteria/Alphaproteobacteria/Rhizobiales/Family-Incertae-Sedis/Bauldia	0	20.92	1.33305	0.304723	0.515004	0.484996	0.0938897	E00589	6039	1	1	2	Sputum	0
Proteobacteria	Betaproteobacteria	Bacteria/Proteobacteria/Betaproteobacteria	0	20.92	1.33305	0.304723	0.515004	0.484996	0.0938897	E00589	6039	1	1	2	Sputum	0
Proteobacteria	Bibersteinia	Bacteria/Proteobacteria/Gammaproteobacteria/Pasteurellales/Pasteurellaceae/Bibersteinia	0	20.92	1.33305	0.304723	0.515004	0.484996	0.0938897	E00589	6039	1	1	2	Sputum	0
Proteobacteria	Bisgaard_Taxon	Bacteria/Proteobacteria/Gammaproteobacteria_1/Pasteurellales_Pasteurellaceae/Bisgaard_Taxon	0	20.92	1.33305	0.304723	0.515004	0.484996	0.0938897	E00589	6039	1	1	2	Sputum	0
Proteobacteria	Bordetella	Bacteria/Proteobacteria/Betaproteobacteria/Burkholderiales/Alcaligenaceae/Bordetella	0	20.92	1.33305	0.304723	0.515004	0.484996	0.0938897	E00589	6039	1	1	2	Sputum	0
Proteobacteria	Bosea	Bacteria/Proteobacteria/Alphaproteobacteria/Rhizobiales/Bradyrhizobiaceae/Bosea	0	20.92	1.33305	0.304723	0.515004	0.484996	0.0938897	E00589	6039	1	1	2	Sputum	0
Proteobacteria	Bradyrhizobiaceae	Bacteria/Proteobacteria/Alphaproteobacteria/Rhizobiales/Bradyrhizobiaceae	0	20.92	1.33305	0.304723	0.515004	0.484996	0.0938897	E00589	6039	1	1	2	Sputum	0
Proteobacteria	Bradyrhizobium	Bacteria/Proteobacteria/Alphaproteobacteria/Rhizobiales/Bradyrhizobiaceae/Bradyrhizobium	5	20.92	1.33305	0.304723	0.515004	0.484996	0.0938897	E00589	6039	1	1	2	Sputum	0.0827951648
Proteobacteria	Brevundimonas	Bacteria/Proteobacteria/Alphaproteobacteria/Caulobacterales/Caulobacteraceae/Brevundimonas	1	20.92	1.33305	0.304723	0.515004	0.484996	0.0938897	E00589	6039	1	1	2	Sputum	0.016559033
Proteobacteria	Buchnera_aphidicola	Bacteria/Proteobacteria/Gammaproteobacteria_1/Enterobacteriales_Enterobacteriaceae_4/Buchnera_1/Buchnera_aphidicola	0	20.92	1.33305	0.304723	0.515004	0.484996	0.0938897	E00589	6039	1	1	2	Sputum	0
Proteobacteria	Burkholderia	Bacteria/Proteobacteria/Betaproteobacteria/Burkholderiales/Burkholderiaceae/Burkholderia	0	20.92	1.33305	0.304723	0.515004	0.484996	0.0938897	E00589	6039	1	1	2	Sputum	0
Proteobacteria	Burkholderia_andropogonis	Bacteria/Proteobacteria/Betaproteobacteria/Burkholderiales/Burkholderiaceae_1/Burkholderia/Burkholderia_andropogonis	0	20.92	1.33305	0.304723	0.515004	0.484996	0.0938897	E00589	6039	1	1	2	Sputum	0
Proteobacteria	Burkholderia_heleia	Bacteria/Proteobacteria/Betaproteobacteria/Burkholderiales/Burkholderiaceae_1/Burkholderia/Burkholderia_heleia	0	20.92	1.33305	0.304723	0.515004	0.484996	0.0938897	E00589	6039	1	1	2	Sputum	0
Proteobacteria	Burkholderia_phymatum	Bacteria/Proteobacteria/Betaproteobacteria/Burkholderiales/Burkholderiaceae_1/Burkholderia/Burkholderia_phymatum	0	20.92	1.33305	0.304723	0.515004	0.484996	0.0938897	E00589	6039	1	1	2	Sputum	0
Proteobacteria	Burkholderia_phytofirmans	Bacteria/Proteobacteria/Betaproteobacteria/Burkholderiales/Burkholderiaceae_1/Burkholderia/Burkholderia_phytofirmans	0	20.92	1.33305	0.304723	0.515004	0.484996	0.0938897	E00589	6039	1	1	2	Sputum	0
Proteobacteria	Burkholderiaceae	Bacteria/Proteobacteria/Betaproteobacteria/Burkholderiales/Burkholderiaceae	0	20.92	1.33305	0.304723	0.515004	0.484996	0.0938897	E00589	6039	1	1	2	Sputum	0
Proteobacteria	Burkholderiales	Bacteria/Proteobacteria/Betaproteobacteria/Burkholderiales	0	20.92	1.33305	0.304723	0.515004	0.484996	0.0938897	E00589	6039	1	1	2	Sputum	0
Proteobacteria	Campylobacter	Bacteria/Proteobacteria/Epsilonproteobacteria/Campylobacterales/Campylobacteraceae/Campylobacter	0	20.92	1.33305	0.304723	0.515004	0.484996	0.0938897	E00589	6039	1	1	2	Sputum	0
Proteobacteria	Campylobacter_concisus	Bacteria/Proteobacteria/Epsilonproteobacteria/Campylobacterales_Campylobacteraceae/Campylobacter/Campylobacter_concisus	0	20.92	1.33305	0.304723	0.515004	0.484996	0.0938897	E00589	6039	1	1	2	Sputum	0
Proteobacteria	Campylobacter_gracilis	Bacteria/Proteobacteria/Epsilonproteobacteria/Campylobacterales_Campylobacteraceae/Campylobacter/Campylobacter_gracilis	0	20.92	1.33305	0.304723	0.515004	0.484996	0.0938897	E00589	6039	1	1	2	Sputum	0
Proteobacteria	Campylobacter_showae	Bacteria/Proteobacteria/Epsilonproteobacteria/Campylobacterales_Campylobacteraceae/Campylobacter/Campylobacter_showae	0	20.92	1.33305	0.304723	0.515004	0.484996	0.0938897	E00589	6039	1	1	2	Sputum	0
Proteobacteria	Candidatus-Alysiosphaera	Bacteria/Proteobacteria/Alphaproteobacteria/Rhodospirillales/Candidatus-Alysiosphaera	0	20.92	1.33305	0.304723	0.515004	0.484996	0.0938897	E00589	6039	1	1	2	Sputum	0
Proteobacteria	Candidatus-Odyssella	Bacteria/Proteobacteria/Alphaproteobacteria/Rickettsiales/Family-Incertae-Sedis/Candidatus-Odyssella	0	20.92	1.33305	0.304723	0.515004	0.484996	0.0938897	E00589	6039	1	1	2	Sputum	0
Proteobacteria	Cardiobacteriaceae	Bacteria/Proteobacteria/Gammaproteobacteria/Cardiobacteriales/Cardiobacteriaceae	0	20.92	1.33305	0.304723	0.515004	0.484996	0.0938897	E00589	6039	1	1	2	Sputum	0
Proteobacteria	Cardiobacterium	Bacteria/Proteobacteria/Gammaproteobacteria/Cardiobacteriales/Cardiobacteriaceae/Cardiobacterium	0	20.92	1.33305	0.304723	0.515004	0.484996	0.0938897	E00589	6039	1	1	2	Sputum	0
Proteobacteria	Cardiobacterium_hominis	Bacteria/Proteobacteria/Gammaproteobacteria_Cardiobacteriales_Cardiobacteriaceae/Cardiobacterium/Cardiobacterium_hominis	0	20.92	1.33305	0.304723	0.515004	0.484996	0.0938897	E00589	6039	1	1	2	Sputum	0
Proteobacteria	Cardiobacterium_valvarum	Bacteria/Proteobacteria/Gammaproteobacteria_Cardiobacteriales_Cardiobacteriaceae/Cardiobacterium/Cardiobacterium_valvarum	0	20.92	1.33305	0.304723	0.515004	0.484996	0.0938897	E00589	6039	1	1	2	Sputum	0
Proteobacteria	Caulobacteraceae	Bacteria/Proteobacteria/Alphaproteobacteria/Caulobacterales/Caulobacteraceae	0	20.92	1.33305	0.304723	0.515004	0.484996	0.0938897	E00589	6039	1	1	2	Sputum	0
Proteobacteria	Cedecea	Bacteria/Proteobacteria/Gammaproteobacteria/Enterobacteriales/Enterobacteriaceae/Cedecea	0	20.92	1.33305	0.304723	0.515004	0.484996	0.0938897	E00589	6039	1	1	2	Sputum	0
Proteobacteria	Cellvibrio	Bacteria/Proteobacteria/Gammaproteobacteria/Pseudomonadales/Pseudomonadaceae/Cellvibrio	0	20.92	1.33305	0.304723	0.515004	0.484996	0.0938897	E00589	6039	1	1	2	Sputum	0
Proteobacteria	Citrobacter	Bacteria/Proteobacteria/Gammaproteobacteria/Enterobacteriales/Enterobacteriaceae/Citrobacter	0	20.92	1.33305	0.304723	0.515004	0.484996	0.0938897	E00589	6039	1	1	2	Sputum	0
Proteobacteria	Comamonadaceae	Bacteria/Proteobacteria/Betaproteobacteria/Burkholderiales/Comamonadaceae	1	20.92	1.33305	0.304723	0.515004	0.484996	0.0938897	E00589	6039	1	1	2	Sputum	0.016559033
Proteobacteria	Comamonas	Bacteria/Proteobacteria/Betaproteobacteria/Burkholderiales/Comamonadaceae/Comamonas	3	20.92	1.33305	0.304723	0.515004	0.484996	0.0938897	E00589	6039	1	1	2	Sputum	0.0496770989
Proteobacteria	Comamonas_testosteroni	Bacteria/Proteobacteria/Betaproteobacteria/Burkholderiales/Comamonadaceae/Comamonas/Comamonas_testosteroni	0	20.92	1.33305	0.304723	0.515004	0.484996	0.0938897	E00589	6039	1	1	2	Sputum	0
Proteobacteria	Conchiformibius_kuhniae	Bacteria/Proteobacteria/Betaproteobacteria/Neisseriales_Neisseriaceae_1/Conchiformibius/Conchiformibius_kuhniae	0	20.92	1.33305	0.304723	0.515004	0.484996	0.0938897	E00589	6039	1	1	2	Sputum	0
Proteobacteria	Cronobacter	Bacteria/Proteobacteria/Gammaproteobacteria/Enterobacteriales/Enterobacteriaceae/Cronobacter	0	20.92	1.33305	0.304723	0.515004	0.484996	0.0938897	E00589	6039	1	1	2	Sputum	0
Proteobacteria	Cupriavidus	Bacteria/Proteobacteria/Betaproteobacteria/Burkholderiales/Burkholderiaceae/Cupriavidus	0	20.92	1.33305	0.304723	0.515004	0.484996	0.0938897	E00589	6039	1	1	2	Sputum	0
Proteobacteria	Delftia	Bacteria/Proteobacteria/Betaproteobacteria/Burkholderiales/Comamonadaceae/Delftia	3	20.92	1.33305	0.304723	0.515004	0.484996	0.0938897	E00589	6039	1	1	2	Sputum	0.0496770989
Proteobacteria	Derxia	Bacteria/Proteobacteria/Betaproteobacteria/Burkholderiales/Alcaligenaceae/Derxia	54	20.92	1.33305	0.304723	0.515004	0.484996	0.0938897	E00589	6039	1	1	2	Sputum	0.8941877794
Proteobacteria	Devosia	Bacteria/Proteobacteria/Alphaproteobacteria/Rhizobiales/Hyphomicrobiaceae/Devosia	0	20.92	1.33305	0.304723	0.515004	0.484996	0.0938897	E00589	6039	1	1	2	Sputum	0
Proteobacteria	Dokdonella	Bacteria/Proteobacteria/Gammaproteobacteria/Xanthomonadales/Xanthomonadaceae/Dokdonella	0	20.92	1.33305	0.304723	0.515004	0.484996	0.0938897	E00589	6039	1	1	2	Sputum	0
Proteobacteria	Eikenella	Bacteria/Proteobacteria/Betaproteobacteria/Neisseriales/Neisseriaceae/Eikenella	0	20.92	1.33305	0.304723	0.515004	0.484996	0.0938897	E00589	6039	1	1	2	Sputum	0
Proteobacteria	Eikenella_corrodens	Bacteria/Proteobacteria/Betaproteobacteria/Neisseriales_Neisseriaceae_1/Eikenella/Eikenella_corrodens	0	20.92	1.33305	0.304723	0.515004	0.484996	0.0938897	E00589	6039	1	1	2	Sputum	0
Proteobacteria	Enhydrobacter	Bacteria/Proteobacteria/Gammaproteobacteria/Pseudomonadales/Moraxellaceae/Enhydrobacter	0	20.92	1.33305	0.304723	0.515004	0.484996	0.0938897	E00589	6039	1	1	2	Sputum	0
Proteobacteria	Enhygromyxa_salina	Bacteria/Proteobacteria/Deltaproteobacteria/Myxococcales/Nannocystineae/Nannocystaceae/Enhygromyxa/Enhygromyxa_salina	0	20.92	1.33305	0.304723	0.515004	0.484996	0.0938897	E00589	6039	1	1	2	Sputum	0
Proteobacteria	Enterobacter	Bacteria/Proteobacteria/Gammaproteobacteria/Enterobacteriales/Enterobacteriaceae/Enterobacter	0	20.92	1.33305	0.304723	0.515004	0.484996	0.0938897	E00589	6039	1	1	2	Sputum	0
Proteobacteria	Enterobacteriaceae	Bacteria/Proteobacteria/Gammaproteobacteria/Enterobacteriales/Enterobacteriaceae	0	20.92	1.33305	0.304723	0.515004	0.484996	0.0938897	E00589	6039	1	1	2	Sputum	0
Proteobacteria	Erythrobacteraceae	Bacteria/Proteobacteria/Alphaproteobacteria/Sphingomonadales/Erythrobacteraceae	0	20.92	1.33305	0.304723	0.515004	0.484996	0.0938897	E00589	6039	1	1	2	Sputum	0
Proteobacteria	Escherichia-Shigella	Bacteria/Proteobacteria/Gammaproteobacteria/Enterobacteriales/Enterobacteriaceae/Escherichia-Shigella	0	20.92	1.33305	0.304723	0.515004	0.484996	0.0938897	E00589	6039	1	1	2	Sputum	0
Proteobacteria	Escherichia_coli	Bacteria/Proteobacteria/Gammaproteobacteria_1/Enterobacteriales_Enterobacteriaceae_1/Escherichia-Shigella/Escherichia_coli	0	20.92	1.33305	0.304723	0.515004	0.484996	0.0938897	E00589	6039	1	1	2	Sputum	0
Proteobacteria	F0723	Bacteria/Proteobacteria/Alphaproteobacteria/Rhizobiales/F0723	0	20.92	1.33305	0.304723	0.515004	0.484996	0.0938897	E00589	6039	1	1	2	Sputum	0
Proteobacteria	GOBB3-C201	Bacteria/Proteobacteria/Alphaproteobacteria/Sphingomonadales/GOBB3-C201	0	20.92	1.33305	0.304723	0.515004	0.484996	0.0938897	E00589	6039	1	1	2	Sputum	0
Proteobacteria	Gammaproteobacteria	Bacteria/Proteobacteria/Gammaproteobacteria	0	20.92	1.33305	0.304723	0.515004	0.484996	0.0938897	E00589	6039	1	1	2	Sputum	0
Proteobacteria	Haemophilus	Bacteria/Proteobacteria/Gammaproteobacteria/Pasteurellales/Pasteurellaceae/Haemophilus	0	20.92	1.33305	0.304723	0.515004	0.484996	0.0938897	E00589	6039	1	1	2	Sputum	0
Proteobacteria	Haemophilus_influenzae	Bacteria/Proteobacteria/Gammaproteobacteria_1/Pasteurellales_Pasteurellaceae/Haemophilus_1/Haemophilus_influenzae	0	20.92	1.33305	0.304723	0.515004	0.484996	0.0938897	E00589	6039	1	1	2	Sputum	0
Proteobacteria	Haemophilus_parainfluenzae	Bacteria/Proteobacteria/Gammaproteobacteria_1/Pasteurellales_Pasteurellaceae/Haemophilus_7/Haemophilus_parainfluenzae	0	20.92	1.33305	0.304723	0.515004	0.484996	0.0938897	E00589	6039	1	1	2	Sputum	0
Proteobacteria	Haemophilus_pittmaniae	Bacteria/Proteobacteria/Gammaproteobacteria_1/Pasteurellales_Pasteurellaceae/Haemophilus_7/Haemophilus_pittmaniae	0	20.92	1.33305	0.304723	0.515004	0.484996	0.0938897	E00589	6039	1	1	2	Sputum	0
Proteobacteria	Halomonas	Bacteria/Proteobacteria/Gammaproteobacteria/Oceanospirillales/Halomonadaceae/Halomonas	0	20.92	1.33305	0.304723	0.515004	0.484996	0.0938897	E00589	6039	1	1	2	Sputum	0
Proteobacteria	Helicobacter	Bacteria/Proteobacteria/Epsilonproteobacteria/Campylobacterales/Helicobacteraceae/Helicobacter	0	20.92	1.33305	0.304723	0.515004	0.484996	0.0938897	E00589	6039	1	1	2	Sputum	0
Proteobacteria	Herbaspirillum	Bacteria/Proteobacteria/Betaproteobacteria/Burkholderiales/Oxalobacteraceae/Herbaspirillum	0	20.92	1.33305	0.304723	0.515004	0.484996	0.0938897	E00589	6039	1	1	2	Sputum	0
Proteobacteria	Herminiimonas	Bacteria/Proteobacteria/Betaproteobacteria/Burkholderiales/Oxalobacteraceae/Herminiimonas	0	20.92	1.33305	0.304723	0.515004	0.484996	0.0938897	E00589	6039	1	1	2	Sputum	0
Proteobacteria	Hydrogenophaga	Bacteria/Proteobacteria/Betaproteobacteria/Burkholderiales/Comamonadaceae/Hydrogenophaga	0	20.92	1.33305	0.304723	0.515004	0.484996	0.0938897	E00589	6039	1	1	2	Sputum	0
Proteobacteria	Hydrogenophilaceae	Bacteria/Proteobacteria/Betaproteobacteria/Hydrogenophilales/Hydrogenophilaceae	0	20.92	1.33305	0.304723	0.515004	0.484996	0.0938897	E00589	6039	1	1	2	Sputum	0
Proteobacteria	Hydrogenophilus	Bacteria/Proteobacteria/Betaproteobacteria/Hydrogenophilales/Hydrogenophilaceae/Hydrogenophilus	0	20.92	1.33305	0.304723	0.515004	0.484996	0.0938897	E00589	6039	1	1	2	Sputum	0
Proteobacteria	Hyphomicrobiaceae	Bacteria/Proteobacteria/Alphaproteobacteria/Rhizobiales/Hyphomicrobiaceae	0	20.92	1.33305	0.304723	0.515004	0.484996	0.0938897	E00589	6039	1	1	2	Sputum	0
Proteobacteria	Hyphomicrobium	Bacteria/Proteobacteria/Alphaproteobacteria/Rhizobiales/Hyphomicrobiaceae/Hyphomicrobium	0	20.92	1.33305	0.304723	0.515004	0.484996	0.0938897	E00589	6039	1	1	2	Sputum	0
Proteobacteria	Inquilinus	Bacteria/Proteobacteria/Alphaproteobacteria/Rhodospirillales/Rhodospirillaceae/Inquilinus	0	20.92	1.33305	0.304723	0.515004	0.484996	0.0938897	E00589	6039	1	1	2	Sputum	0
Proteobacteria	Janthinobacterium	Bacteria/Proteobacteria/Betaproteobacteria/Burkholderiales/Oxalobacteraceae/Janthinobacterium	0	20.92	1.33305	0.304723	0.515004	0.484996	0.0938897	E00589	6039	1	1	2	Sputum	0
Proteobacteria	Kaistia	Bacteria/Proteobacteria/Alphaproteobacteria/Rhizobiales/Rhizobiaceae/Kaistia	0	20.92	1.33305	0.304723	0.515004	0.484996	0.0938897	E00589	6039	1	1	2	Sputum	0
Proteobacteria	Kerstersia	Bacteria/Proteobacteria/Betaproteobacteria/Burkholderiales/Alcaligenaceae/Kerstersia	0	20.92	1.33305	0.304723	0.515004	0.484996	0.0938897	E00589	6039	1	1	2	Sputum	0
Proteobacteria	Kingella	Bacteria/Proteobacteria/Betaproteobacteria/Neisseriales/Neisseriaceae/Kingella	0	20.92	1.33305	0.304723	0.515004	0.484996	0.0938897	E00589	6039	1	1	2	Sputum	0
Proteobacteria	Kingella_denitrificans	Bacteria/Proteobacteria/Betaproteobacteria/Neisseriales_Neisseriaceae_1/Kingella_1/Kingella_denitrificans	0	20.92	1.33305	0.304723	0.515004	0.484996	0.0938897	E00589	6039	1	1	2	Sputum	0
Proteobacteria	Kingella_oralis	Bacteria/Proteobacteria/Betaproteobacteria/Neisseriales_Neisseriaceae_1/Kingella_2/Kingella_oralis	0	20.92	1.33305	0.304723	0.515004	0.484996	0.0938897	E00589	6039	1	1	2	Sputum	0
Proteobacteria	Kingella_potus	Bacteria/Proteobacteria/Betaproteobacteria/Neisseriales_Neisseriaceae_1/Neisseria_1/Kingella_potus	0	20.92	1.33305	0.304723	0.515004	0.484996	0.0938897	E00589	6039	1	1	2	Sputum	0
Proteobacteria	Lautropia	Bacteria/Proteobacteria/Betaproteobacteria/Burkholderiales/Burkholderiaceae/Lautropia	0	20.92	1.33305	0.304723	0.515004	0.484996	0.0938897	E00589	6039	1	1	2	Sputum	0
Proteobacteria	Limnobacter	Bacteria/Proteobacteria/Betaproteobacteria/Burkholderiales/Burkholderiaceae/Limnobacter	0	20.92	1.33305	0.304723	0.515004	0.484996	0.0938897	E00589	6039	1	1	2	Sputum	0
Proteobacteria	Luteibacter	Bacteria/Proteobacteria/Gammaproteobacteria/Xanthomonadales/Xanthomonadaceae/Luteibacter	0	20.92	1.33305	0.304723	0.515004	0.484996	0.0938897	E00589	6039	1	1	2	Sputum	0
Proteobacteria	Lysobacter	Bacteria/Proteobacteria/Gammaproteobacteria/Xanthomonadales/Xanthomonadaceae/Lysobacter	0	20.92	1.33305	0.304723	0.515004	0.484996	0.0938897	E00589	6039	1	1	2	Sputum	0
Proteobacteria	Magnetospirillum	Bacteria/Proteobacteria/Alphaproteobacteria/Rhodospirillales/Rhodospirillaceae/Magnetospirillum	0	20.92	1.33305	0.304723	0.515004	0.484996	0.0938897	E00589	6039	1	1	2	Sputum	0
Proteobacteria	Massilia	Bacteria/Proteobacteria/Betaproteobacteria/Burkholderiales/Oxalobacteraceae/Massilia	0	20.92	1.33305	0.304723	0.515004	0.484996	0.0938897	E00589	6039	1	1	2	Sputum	0
Proteobacteria	Mesorhizobium	Bacteria/Proteobacteria/Alphaproteobacteria/Rhizobiales/Phyllobacteriaceae/Mesorhizobium	0	20.92	1.33305	0.304723	0.515004	0.484996	0.0938897	E00589	6039	1	1	2	Sputum	0
Proteobacteria	Methylobacillus	Bacteria/Proteobacteria/Betaproteobacteria/Methylophilales/Methylophilaceae/Methylobacillus	0	20.92	1.33305	0.304723	0.515004	0.484996	0.0938897	E00589	6039	1	1	2	Sputum	0
Proteobacteria	Methylobacteriaceae	Bacteria/Proteobacteria/Alphaproteobacteria/Rhizobiales/Methylobacteriaceae	0	20.92	1.33305	0.304723	0.515004	0.484996	0.0938897	E00589	6039	1	1	2	Sputum	0
Proteobacteria	Methylobacterium	Bacteria/Proteobacteria/Alphaproteobacteria/Rhizobiales/Methylobacteriaceae/Methylobacterium	0	20.92	1.33305	0.304723	0.515004	0.484996	0.0938897	E00589	6039	1	1	2	Sputum	0
Proteobacteria	Methylobacterium_adhaesivum	Bacteria/Proteobacteria/Alphaproteobacteria/Rhizobiales_2/Methylobacteriaceae_Methylobacterium/Methylobacterium_adhaesivum	0	20.92	1.33305	0.304723	0.515004	0.484996	0.0938897	E00589	6039	1	1	2	Sputum	0
Proteobacteria	Methylophilaceae	Bacteria/Proteobacteria/Betaproteobacteria/Methylophilales/Methylophilaceae	0	20.92	1.33305	0.304723	0.515004	0.484996	0.0938897	E00589	6039	1	1	2	Sputum	0
Proteobacteria	Methylophilus	Bacteria/Proteobacteria/Betaproteobacteria/Methylophilales/Methylophilaceae/Methylophilus	0	20.92	1.33305	0.304723	0.515004	0.484996	0.0938897	E00589	6039	1	1	2	Sputum	0
Proteobacteria	Microvirga	Bacteria/Proteobacteria/Alphaproteobacteria/Rhizobiales/Methylobacteriaceae/Microvirga	0	20.92	1.33305	0.304723	0.515004	0.484996	0.0938897	E00589	6039	1	1	2	Sputum	0
Proteobacteria	Moraxella	Bacteria/Proteobacteria/Gammaproteobacteria/Pseudomonadales/Moraxellaceae/Moraxella	0	20.92	1.33305	0.304723	0.515004	0.484996	0.0938897	E00589	6039	1	1	2	Sputum	0
Proteobacteria	Moraxellaceae	Bacteria/Proteobacteria/Gammaproteobacteria/Pseudomonadales/Moraxellaceae	0	20.92	1.33305	0.304723	0.515004	0.484996	0.0938897	E00589	6039	1	1	2	Sputum	0
Proteobacteria	Myxococcales	Bacteria/Proteobacteria/Deltaproteobacteria/Myxococcales	0	20.92	1.33305	0.304723	0.515004	0.484996	0.0938897	E00589	6039	1	1	2	Sputum	0
Proteobacteria	Neisseria	Bacteria/Proteobacteria/Betaproteobacteria/Neisseriales/Neisseriaceae/Neisseria	0	20.92	1.33305	0.304723	0.515004	0.484996	0.0938897	E00589	6039	1	1	2	Sputum	0
Proteobacteria	Neisseria_bacilliformis	Bacteria/Proteobacteria/Betaproteobacteria/Neisseriales_Neisseriaceae_1/Neisseria_1/Neisseria_bacilliformis	0	20.92	1.33305	0.304723	0.515004	0.484996	0.0938897	E00589	6039	1	1	2	Sputum	0
Proteobacteria	Neisseria_cinerea	Bacteria/Proteobacteria/Betaproteobacteria/Neisseriales_Neisseriaceae_1/Neisseria_1/Neisseria_cinerea	0	20.92	1.33305	0.304723	0.515004	0.484996	0.0938897	E00589	6039	1	1	2	Sputum	0
Proteobacteria	Neisseria_dentiae	Bacteria/Proteobacteria/Betaproteobacteria/Neisseriales_Neisseriaceae_1/Neisseria_1/Neisseria_dentiae	0	20.92	1.33305	0.304723	0.515004	0.484996	0.0938897	E00589	6039	1	1	2	Sputum	0
Proteobacteria	Neisseria_elongata	Bacteria/Proteobacteria/Betaproteobacteria/Neisseriales_Neisseriaceae_1/Neisseria_2/Neisseria_elongata	0	20.92	1.33305	0.304723	0.515004	0.484996	0.0938897	E00589	6039	1	1	2	Sputum	0
Proteobacteria	Neisseria_flavescens	Bacteria/Proteobacteria/Betaproteobacteria/Neisseriales_Neisseriaceae_1/Neisseria_1/Neisseria_flavescens	0	20.92	1.33305	0.304723	0.515004	0.484996	0.0938897	E00589	6039	1	1	2	Sputum	0
Proteobacteria	Neisseria_iguanae	Bacteria/Proteobacteria/Betaproteobacteria/Neisseriales_Neisseriaceae_1/Neisseria_1/Neisseria_iguanae	0	20.92	1.33305	0.304723	0.515004	0.484996	0.0938897	E00589	6039	1	1	2	Sputum	0
Proteobacteria	Neisseria_mucosa	Bacteria/Proteobacteria/Betaproteobacteria/Neisseriales_Neisseriaceae_1/Neisseria_2/Neisseria_mucosa	0	20.92	1.33305	0.304723	0.515004	0.484996	0.0938897	E00589	6039	1	1	2	Sputum	0
Proteobacteria	Neisseria_polysaccharea	Bacteria/Proteobacteria/Betaproteobacteria/Neisseriales_Neisseriaceae_1/Neisseria_1/Neisseria_polysaccharea	0	20.92	1.33305	0.304723	0.515004	0.484996	0.0938897	E00589	6039	1	1	2	Sputum	0
Proteobacteria	Neisseria_sicca	Bacteria/Proteobacteria/Betaproteobacteria/Neisseriales_Neisseriaceae_1/Neisseria_2/Neisseria_sicca	0	20.92	1.33305	0.304723	0.515004	0.484996	0.0938897	E00589	6039	1	1	2	Sputum	0
Proteobacteria	Neisseria_subflava	Bacteria/Proteobacteria/Betaproteobacteria/Neisseriales_Neisseriaceae_1/Neisseria_1/Neisseria_subflava	0	20.92	1.33305	0.304723	0.515004	0.484996	0.0938897	E00589	6039	1	1	2	Sputum	0
Proteobacteria	Neisseriaceae	Bacteria/Proteobacteria/Betaproteobacteria/Neisseriales/Neisseriaceae	0	20.92	1.33305	0.304723	0.515004	0.484996	0.0938897	E00589	6039	1	1	2	Sputum	0
Proteobacteria	Nitrosomonadaceae	Bacteria/Proteobacteria/Betaproteobacteria/Nitrosomonadales/Nitrosomonadaceae	0	20.92	1.33305	0.304723	0.515004	0.484996	0.0938897	E00589	6039	1	1	2	Sputum	0
Proteobacteria	Nitrosomonas	Bacteria/Proteobacteria/Betaproteobacteria/Nitrosomonadales/Nitrosomonadaceae/Nitrosomonas	0	20.92	1.33305	0.304723	0.515004	0.484996	0.0938897	E00589	6039	1	1	2	Sputum	0
Proteobacteria	Novosphingobium	Bacteria/Proteobacteria/Alphaproteobacteria/Sphingomonadales/Sphingomonadaceae/Novosphingobium	0	20.92	1.33305	0.304723	0.515004	0.484996	0.0938897	E00589	6039	1	1	2	Sputum	0
Proteobacteria	Ochrobactrum	Bacteria/Proteobacteria/Alphaproteobacteria/Rhizobiales/Brucellaceae/Ochrobactrum	0	20.92	1.33305	0.304723	0.515004	0.484996	0.0938897	E00589	6039	1	1	2	Sputum	0
Proteobacteria	Ottowia_thiooxydans	Bacteria/Proteobacteria/Betaproteobacteria/Burkholderiales/Comamonadaceae/Ottowia/Ottowia_thiooxydans	0	20.92	1.33305	0.304723	0.515004	0.484996	0.0938897	E00589	6039	1	1	2	Sputum	0
Proteobacteria	Oxalobacteraceae	Bacteria/Proteobacteria/Betaproteobacteria/Burkholderiales/Oxalobacteraceae	0	20.92	1.33305	0.304723	0.515004	0.484996	0.0938897	E00589	6039	1	1	2	Sputum	0
Proteobacteria	Pandoraea	Bacteria/Proteobacteria/Betaproteobacteria/Burkholderiales/Burkholderiaceae/Pandoraea	0	20.92	1.33305	0.304723	0.515004	0.484996	0.0938897	E00589	6039	1	1	2	Sputum	0
Proteobacteria	Pantoea	Bacteria/Proteobacteria/Gammaproteobacteria/Enterobacteriales/Enterobacteriaceae/Pantoea	0	20.92	1.33305	0.304723	0.515004	0.484996	0.0938897	E00589	6039	1	1	2	Sputum	0
Proteobacteria	Paracoccus	Bacteria/Proteobacteria/Alphaproteobacteria/Rhodobacterales/Rhodobacteraceae/Paracoccus	0	20.92	1.33305	0.304723	0.515004	0.484996	0.0938897	E00589	6039	1	1	2	Sputum	0
Proteobacteria	Parasutterella	Bacteria/Proteobacteria/Betaproteobacteria/Burkholderiales/Alcaligenaceae/Parasutterella	0	20.92	1.33305	0.304723	0.515004	0.484996	0.0938897	E00589	6039	1	1	2	Sputum	0
Proteobacteria	Pasteurellaceae	Bacteria/Proteobacteria/Gammaproteobacteria/Pasteurellales/Pasteurellaceae	0	20.92	1.33305	0.304723	0.515004	0.484996	0.0938897	E00589	6039	1	1	2	Sputum	0
Proteobacteria	Pelomonas	Bacteria/Proteobacteria/Betaproteobacteria/Burkholderiales/Comamonadaceae/Pelomonas	0	20.92	1.33305	0.304723	0.515004	0.484996	0.0938897	E00589	6039	1	1	2	Sputum	0
Proteobacteria	Phenylobacterium	Bacteria/Proteobacteria/Alphaproteobacteria/Caulobacterales/Caulobacteraceae/Phenylobacterium	0	20.92	1.33305	0.304723	0.515004	0.484996	0.0938897	E00589	6039	1	1	2	Sputum	0
Proteobacteria	Phyllobacteriaceae	Bacteria/Proteobacteria/Alphaproteobacteria/Rhizobiales/Phyllobacteriaceae	0	20.92	1.33305	0.304723	0.515004	0.484996	0.0938897	E00589	6039	1	1	2	Sputum	0
Proteobacteria	Phyllobacterium	Bacteria/Proteobacteria/Alphaproteobacteria/Rhizobiales/Phyllobacteriaceae/Phyllobacterium	0	20.92	1.33305	0.304723	0.515004	0.484996	0.0938897	E00589	6039	1	1	2	Sputum	0
Proteobacteria	Pigmentiphaga	Bacteria/Proteobacteria/Betaproteobacteria/Burkholderiales/Alcaligenaceae/Pigmentiphaga	0	20.92	1.33305	0.304723	0.515004	0.484996	0.0938897	E00589	6039	1	1	2	Sputum	0
Proteobacteria	Polynucleobacter	Bacteria/Proteobacteria/Betaproteobacteria/Burkholderiales/Burkholderiaceae/Polynucleobacter	0	20.92	1.33305	0.304723	0.515004	0.484996	0.0938897	E00589	6039	1	1	2	Sputum	0
Proteobacteria	Porphyrobacter	Bacteria/Proteobacteria/Alphaproteobacteria/Sphingomonadales/Erythrobacteraceae/Porphyrobacter	0	20.92	1.33305	0.304723	0.515004	0.484996	0.0938897	E00589	6039	1	1	2	Sputum	0
Proteobacteria	Proteobacteria	Bacteria/Proteobacteria	1	20.92	1.33305	0.304723	0.515004	0.484996	0.0938897	E00589	6039	1	1	2	Sputum	0.016559033
Proteobacteria	Pseudochrobactrum	Bacteria/Proteobacteria/Alphaproteobacteria/Rhizobiales/Brucellaceae/Pseudochrobactrum	0	20.92	1.33305	0.304723	0.515004	0.484996	0.0938897	E00589	6039	1	1	2	Sputum	0
Proteobacteria	Pseudomonadaceae	Bacteria/Proteobacteria/Gammaproteobacteria/Pseudomonadales/Pseudomonadaceae	0	20.92	1.33305	0.304723	0.515004	0.484996	0.0938897	E00589	6039	1	1	2	Sputum	0
Proteobacteria	Pseudomonadales	Bacteria/Proteobacteria/Gammaproteobacteria/Pseudomonadales	1	20.92	1.33305	0.304723	0.515004	0.484996	0.0938897	E00589	6039	1	1	2	Sputum	0.016559033
Proteobacteria	Pseudomonas	Bacteria/Proteobacteria/Gammaproteobacteria/Pseudomonadales/Pseudomonadaceae/Pseudomonas	0	20.92	1.33305	0.304723	0.515004	0.484996	0.0938897	E00589	6039	1	1	2	Sputum	0
Proteobacteria	Pseudomonas_aeruginosa	Bacteria/Proteobacteria/Gammaproteobacteria_1/Pseudomonadales_Pseudomonadaceae/Pseudomonas/Pseudomonas_aeruginosa	0	20.92	1.33305	0.304723	0.515004	0.484996	0.0938897	E00589	6039	1	1	2	Sputum	0
Proteobacteria	Pseudomonas_fluorescens	Bacteria/Proteobacteria/Gammaproteobacteria_1/Pseudomonadales_Pseudomonadaceae/Pseudomonas/Pseudomonas_fluorescens	0	20.92	1.33305	0.304723	0.515004	0.484996	0.0938897	E00589	6039	1	1	2	Sputum	0
Proteobacteria	Pseudoxanthomonas	Bacteria/Proteobacteria/Gammaproteobacteria/Xanthomonadales/Xanthomonadaceae/Pseudoxanthomonas	0	20.92	1.33305	0.304723	0.515004	0.484996	0.0938897	E00589	6039	1	1	2	Sputum	0
Proteobacteria	Psychrobacter	Bacteria/Proteobacteria/Gammaproteobacteria/Pseudomonadales/Moraxellaceae/Psychrobacter	0	20.92	1.33305	0.304723	0.515004	0.484996	0.0938897	E00589	6039	1	1	2	Sputum	0
Proteobacteria	Rahnella	Bacteria/Proteobacteria/Gammaproteobacteria/Enterobacteriales/Enterobacteriaceae/Rahnella	0	20.92	1.33305	0.304723	0.515004	0.484996	0.0938897	E00589	6039	1	1	2	Sputum	0
Proteobacteria	Ralstonia	Bacteria/Proteobacteria/Betaproteobacteria/Burkholderiales/Burkholderiaceae/Ralstonia	0	20.92	1.33305	0.304723	0.515004	0.484996	0.0938897	E00589	6039	1	1	2	Sputum	0
Proteobacteria	Ralstonia_mannitolilytica	Bacteria/Proteobacteria/Betaproteobacteria/Burkholderiales/Burkholderiaceae_2/Ralstonia/Ralstonia_mannitolilytica	0	20.92	1.33305	0.304723	0.515004	0.484996	0.0938897	E00589	6039	1	1	2	Sputum	0
Proteobacteria	Ralstonia_pickettii	Bacteria/Proteobacteria/Betaproteobacteria/Burkholderiales/Burkholderiaceae_2/Ralstonia/Ralstonia_pickettii	0	20.92	1.33305	0.304723	0.515004	0.484996	0.0938897	E00589	6039	1	1	2	Sputum	0
Proteobacteria	Raoultella	Bacteria/Proteobacteria/Gammaproteobacteria/Enterobacteriales/Enterobacteriaceae/Raoultella	0	20.92	1.33305	0.304723	0.515004	0.484996	0.0938897	E00589	6039	1	1	2	Sputum	0
Proteobacteria	Reyranella	Bacteria/Proteobacteria/Alphaproteobacteria/Rhodospirillales/Family-Incertae-Sedis/Reyranella	0	20.92	1.33305	0.304723	0.515004	0.484996	0.0938897	E00589	6039	1	1	2	Sputum	0
Proteobacteria	Rheinheimera	Bacteria/Proteobacteria/Gammaproteobacteria/Chromatiales/Chromatiaceae/Rheinheimera	1	20.92	1.33305	0.304723	0.515004	0.484996	0.0938897	E00589	6039	1	1	2	Sputum	0.016559033
Proteobacteria	Rhizobiaceae	Bacteria/Proteobacteria/Alphaproteobacteria/Rhizobiales/Rhizobiaceae	0	20.92	1.33305	0.304723	0.515004	0.484996	0.0938897	E00589	6039	1	1	2	Sputum	0
Proteobacteria	Rhizobiales	Bacteria/Proteobacteria/Alphaproteobacteria/Rhizobiales	0	20.92	1.33305	0.304723	0.515004	0.484996	0.0938897	E00589	6039	1	1	2	Sputum	0
Proteobacteria	Rhizobium	Bacteria/Proteobacteria/Alphaproteobacteria/Rhizobiales/Rhizobiaceae/Rhizobium	0	20.92	1.33305	0.304723	0.515004	0.484996	0.0938897	E00589	6039	1	1	2	Sputum	0
Proteobacteria	Rhizobium_lupini	Bacteria/Proteobacteria/Alphaproteobacteria/Rhizobiales_2/Bradyrhizobiaceae/Bradyrhizobium_2/Rhizobium_lupini	0	20.92	1.33305	0.304723	0.515004	0.484996	0.0938897	E00589	6039	1	1	2	Sputum	0
Proteobacteria	Rhodobacter	Bacteria/Proteobacteria/Alphaproteobacteria/Rhodobacterales/Rhodobacteraceae/Rhodobacter	0	20.92	1.33305	0.304723	0.515004	0.484996	0.0938897	E00589	6039	1	1	2	Sputum	0
Proteobacteria	Rhodobacteraceae	Bacteria/Proteobacteria/Alphaproteobacteria/Rhodobacterales/Rhodobacteraceae	0	20.92	1.33305	0.304723	0.515004	0.484996	0.0938897	E00589	6039	1	1	2	Sputum	0
Proteobacteria	Rhodocyclaceae	Bacteria/Proteobacteria/Betaproteobacteria/Rhodocyclales/Rhodocyclaceae	0	20.92	1.33305	0.304723	0.515004	0.484996	0.0938897	E00589	6039	1	1	2	Sputum	0
Proteobacteria	Rhodospirillaceae	Bacteria/Proteobacteria/Alphaproteobacteria/Rhodospirillales/Rhodospirillaceae	1	20.92	1.33305	0.304723	0.515004	0.484996	0.0938897	E00589	6039	1	1	2	Sputum	0.016559033
Proteobacteria	Rickettsiella	Bacteria/Proteobacteria/Gammaproteobacteria/Legionellales/Coxiellaceae/Rickettsiella	0	20.92	1.33305	0.304723	0.515004	0.484996	0.0938897	E00589	6039	1	1	2	Sputum	0
Proteobacteria	Roseateles	Bacteria/Proteobacteria/Betaproteobacteria/Burkholderiales/Comamonadaceae/Roseateles	0	20.92	1.33305	0.304723	0.515004	0.484996	0.0938897	E00589	6039	1	1	2	Sputum	0
Proteobacteria	Roseomonas	Bacteria/Proteobacteria/Alphaproteobacteria/Rhodospirillales/Acetobacteraceae/Roseomonas	0	20.92	1.33305	0.304723	0.515004	0.484996	0.0938897	E00589	6039	1	1	2	Sputum	0
Proteobacteria	Rubellimicrobium	Bacteria/Proteobacteria/Alphaproteobacteria/Rhodobacterales/Rhodobacteraceae/Rubellimicrobium	0	20.92	1.33305	0.304723	0.515004	0.484996	0.0938897	E00589	6039	1	1	2	Sputum	0
Proteobacteria	Salinicola_socius	Bacteria/Proteobacteria/Gammaproteobacteria_1/Oceanospirillales_1/Halomonadaceae/Salinicola/Salinicola_socius	0	20.92	1.33305	0.304723	0.515004	0.484996	0.0938897	E00589	6039	1	1	2	Sputum	0
Proteobacteria	Schlegelella	Bacteria/Proteobacteria/Betaproteobacteria/Burkholderiales/Comamonadaceae/Schlegelella	0	20.92	1.33305	0.304723	0.515004	0.484996	0.0938897	E00589	6039	1	1	2	Sputum	0
Proteobacteria	Schlegelella_thermodepolymerans	Bacteria/Proteobacteria/Betaproteobacteria/Burkholderiales/Comamonadaceae/Schlegelella/Schlegelella_thermodepolymerans	0	20.92	1.33305	0.304723	0.515004	0.484996	0.0938897	E00589	6039	1	1	2	Sputum	0
Proteobacteria	Serratia	Bacteria/Proteobacteria/Gammaproteobacteria/Enterobacteriales/Enterobacteriaceae/Serratia	0	20.92	1.33305	0.304723	0.515004	0.484996	0.0938897	E00589	6039	1	1	2	Sputum	0
Proteobacteria	Shinella	Bacteria/Proteobacteria/Alphaproteobacteria/Rhizobiales/Rhizobiaceae/Shinella	0	20.92	1.33305	0.304723	0.515004	0.484996	0.0938897	E00589	6039	1	1	2	Sputum	0
Proteobacteria	Sinobacteraceae	Bacteria/Proteobacteria/Gammaproteobacteria/Xanthomonadales/Sinobacteraceae	0	20.92	1.33305	0.304723	0.515004	0.484996	0.0938897	E00589	6039	1	1	2	Sputum	0
Proteobacteria	Skermanella	Bacteria/Proteobacteria/Alphaproteobacteria/Rhodospirillales/Rhodospirillaceae/Skermanella	0	20.92	1.33305	0.304723	0.515004	0.484996	0.0938897	E00589	6039	1	1	2	Sputum	0
Proteobacteria	Sorangiineae	Bacteria/Proteobacteria/Deltaproteobacteria/Myxococcales/Sorangiineae	0	20.92	1.33305	0.304723	0.515004	0.484996	0.0938897	E00589	6039	1	1	2	Sputum	0
Proteobacteria	Sphaerotilus	Bacteria/Proteobacteria/Betaproteobacteria/Burkholderiales/Comamonadaceae/Sphaerotilus	0	20.92	1.33305	0.304723	0.515004	0.484996	0.0938897	E00589	6039	1	1	2	Sputum	0
Proteobacteria	Sphingobium	Bacteria/Proteobacteria/Alphaproteobacteria/Sphingomonadales/Sphingomonadaceae/Sphingobium	0	20.92	1.33305	0.304723	0.515004	0.484996	0.0938897	E00589	6039	1	1	2	Sputum	0
Proteobacteria	Sphingomonadaceae	Bacteria/Proteobacteria/Alphaproteobacteria/Sphingomonadales/Sphingomonadaceae	0	20.92	1.33305	0.304723	0.515004	0.484996	0.0938897	E00589	6039	1	1	2	Sputum	0
Proteobacteria	Sphingomonadales	Bacteria/Proteobacteria/Alphaproteobacteria/Sphingomonadales	0	20.92	1.33305	0.304723	0.515004	0.484996	0.0938897	E00589	6039	1	1	2	Sputum	0
Proteobacteria	Sphingomonas	Bacteria/Proteobacteria/Alphaproteobacteria/Sphingomonadales/Sphingomonadaceae/Sphingomonas	0	20.92	1.33305	0.304723	0.515004	0.484996	0.0938897	E00589	6039	1	1	2	Sputum	0
Proteobacteria	Sphingopyxis	Bacteria/Proteobacteria/Alphaproteobacteria/Sphingomonadales/Sphingomonadaceae/Sphingopyxis	1	20.92	1.33305	0.304723	0.515004	0.484996	0.0938897	E00589	6039	1	1	2	Sputum	0.016559033
Proteobacteria	Stenotrophomonas	Bacteria/Proteobacteria/Gammaproteobacteria/Xanthomonadales/Xanthomonadaceae/Stenotrophomonas	0	20.92	1.33305	0.304723	0.515004	0.484996	0.0938897	E00589	6039	1	1	2	Sputum	0
Proteobacteria	Stenotrophomonas_maltophilia	Bacteria/Proteobacteria/Gammaproteobacteria_Xanthomonadales_Xanthomonadaceae/Stenotrophomonas/Stenotrophomonas_maltophilia	0	20.92	1.33305	0.304723	0.515004	0.484996	0.0938897	E00589	6039	1	1	2	Sputum	0
Proteobacteria	Tatumella	Bacteria/Proteobacteria/Gammaproteobacteria/Enterobacteriales/Enterobacteriaceae/Tatumella	0	20.92	1.33305	0.304723	0.515004	0.484996	0.0938897	E00589	6039	1	1	2	Sputum	0
Proteobacteria	Tepidimonas	Bacteria/Proteobacteria/Betaproteobacteria/Burkholderiales/Comamonadaceae/Tepidimonas	0	20.92	1.33305	0.304723	0.515004	0.484996	0.0938897	E00589	6039	1	1	2	Sputum	0
Proteobacteria	Thauera	Bacteria/Proteobacteria/Betaproteobacteria/Rhodocyclales/Rhodocyclaceae/Thauera	0	20.92	1.33305	0.304723	0.515004	0.484996	0.0938897	E00589	6039	1	1	2	Sputum	0
Proteobacteria	Thermomonas	Bacteria/Proteobacteria/Gammaproteobacteria/Xanthomonadales/Xanthomonadaceae/Thermomonas	0	20.92	1.33305	0.304723	0.515004	0.484996	0.0938897	E00589	6039	1	1	2	Sputum	0
Proteobacteria	Thiobacillus	Bacteria/Proteobacteria/Betaproteobacteria/Hydrogenophilales/Hydrogenophilaceae/Thiobacillus	0	20.92	1.33305	0.304723	0.515004	0.484996	0.0938897	E00589	6039	1	1	2	Sputum	0
Proteobacteria	Variovorax	Bacteria/Proteobacteria/Betaproteobacteria/Burkholderiales/Comamonadaceae/Variovorax	0	20.92	1.33305	0.304723	0.515004	0.484996	0.0938897	E00589	6039	1	1	2	Sputum	0
Proteobacteria	Variovorax_soli	Bacteria/Proteobacteria/Betaproteobacteria/Burkholderiales/Comamonadaceae/Variovorax_2/Variovorax_soli	0	20.92	1.33305	0.304723	0.515004	0.484996	0.0938897	E00589	6039	1	1	2	Sputum	0
Proteobacteria	Vogesella_lacus	Bacteria/Proteobacteria/Betaproteobacteria/Neisseriales_Neisseriaceae_1/Vogesella/Vogesella_lacus	0	20.92	1.33305	0.304723	0.515004	0.484996	0.0938897	E00589	6039	1	1	2	Sputum	0
Proteobacteria	Xanthomonadaceae	Bacteria/Proteobacteria/Gammaproteobacteria/Xanthomonadales/Xanthomonadaceae	0	20.92	1.33305	0.304723	0.515004	0.484996	0.0938897	E00589	6039	1	1	2	Sputum	0
Proteobacteria	Xanthomonadales	Bacteria/Proteobacteria/Gammaproteobacteria/Xanthomonadales	0	20.92	1.33305	0.304723	0.515004	0.484996	0.0938897	E00589	6039	1	1	2	Sputum	0
Proteobacteria	Xanthomonas	Bacteria/Proteobacteria/Gammaproteobacteria/Xanthomonadales/Xanthomonadaceae/Xanthomonas	0	20.92	1.33305	0.304723	0.515004	0.484996	0.0938897	E00589	6039	1	1	2	Sputum	0
Proteobacteria	Xylella	Bacteria/Proteobacteria/Gammaproteobacteria/Xanthomonadales/Xanthomonadaceae/Xylella	0	20.92	1.33305	0.304723	0.515004	0.484996	0.0938897	E00589	6039	1	1	2	Sputum	0
Proteobacteria	Zoogloea	Bacteria/Proteobacteria/Betaproteobacteria/Rhodocyclales/Rhodocyclaceae/Zoogloea	0	20.92	1.33305	0.304723	0.515004	0.484996	0.0938897	E00589	6039	1	1	2	Sputum	0
Proteobacteria	mitochondria	Bacteria/Proteobacteria/Alphaproteobacteria/Rickettsiales/mitochondria	0	20.92	1.33305	0.304723	0.515004	0.484996	0.0938897	E00589	6039	1	1	2	Sputum	0
Proteobacteria	wr0007	Bacteria/Proteobacteria/Alphaproteobacteria/Rhodospirillales/wr0007	0	20.92	1.33305	0.304723	0.515004	0.484996	0.0938897	E00589	6039	1	1	2	Sputum	0
Spirochaetae	Treponema	Bacteria/Spirochaetae/Spirochaetes/Spirochaetales/Spirochaetaceae/Treponema	0	20.92	1.33305	0.304723	0.515004	0.484996	0.0938897	E00589	6039	1	1	2	Sputum	0
Spirochaetes	Treponema	Bacteria/Spirochaetes/Spirochaetes/Spirochaetales/Spirochaetaceae/Treponema	0	20.92	1.33305	0.304723	0.515004	0.484996	0.0938897	E00589	6039	1	1	2	Sputum	0
Spirochaetes_Spirochaetes	Treponema_denticola	Bacteria/Spirochaetes_Spirochaetes/Spirochaetales/Spirochaetaceae/Treponema_2/Treponema_denticola	0	20.92	1.33305	0.304723	0.515004	0.484996	0.0938897	E00589	6039	1	1	2	Sputum	0
Spirochaetes_Spirochaetes	Treponema_medium	Bacteria/Spirochaetes_Spirochaetes/Spirochaetales/Spirochaetaceae/Treponema_2/Treponema_medium	0	20.92	1.33305	0.304723	0.515004	0.484996	0.0938897	E00589	6039	1	1	2	Sputum	0
Spirochaetes_Spirochaetes	Treponema_socranskii	Bacteria/Spirochaetes_Spirochaetes/Spirochaetales/Spirochaetaceae/Treponema_2/Treponema_socranskii	0	20.92	1.33305	0.304723	0.515004	0.484996	0.0938897	E00589	6039	1	1	2	Sputum	0
Spirochaetes_Spirochaetes	Treponema_vincentii	Bacteria/Spirochaetes_Spirochaetes/Spirochaetales/Spirochaetaceae/Treponema_2/Treponema_vincentii	0	20.92	1.33305	0.304723	0.515004	0.484996	0.0938897	E00589	6039	1	1	2	Sputum	0
Synergistetes	Synergistaceae	Bacteria/Synergistetes/Synergistia/Synergistales/Synergistaceae	0	20.92	1.33305	0.304723	0.515004	0.484996	0.0938897	E00589	6039	1	1	2	Sputum	0
TM6	TM6	Bacteria/TM6	0	20.92	1.33305	0.304723	0.515004	0.484996	0.0938897	E00589	6039	1	1	2	Sputum	0
Tenericutes	Mycoplasma	Bacteria/Tenericutes/Mollicutes/Mycoplasmatales/Mycoplasmataceae/Mycoplasma	0	20.92	1.33305	0.304723	0.515004	0.484996	0.0938897	E00589	6039	1	1	2	Sputum	0
Tenericutes	RF9	Bacteria/Tenericutes/Mollicutes/RF9	0	20.92	1.33305	0.304723	0.515004	0.484996	0.0938897	E00589	6039	1	1	2	Sputum	0
Tenericutes	Ureaplasma	Bacteria/Tenericutes/Mollicutes/Mycoplasmatales/Mycoplasmataceae/Ureaplasma	0	20.92	1.33305	0.304723	0.515004	0.484996	0.0938897	E00589	6039	1	1	2	Sputum	0
Tenericutes_Mollicutes	Mycoplasma_salivarium	Bacteria/Tenericutes_Mollicutes/Mycoplasmatales_Mycoplasmataceae/Mycoplasma_1/Mycoplasma_salivarium	0	20.92	1.33305	0.304723	0.515004	0.484996	0.0938897	E00589	6039	1	1	2	Sputum	0
Thermotogae	Fervidobacterium	Bacteria/Thermotogae/Thermotogae/Thermotogales/Thermotogaceae/Fervidobacterium	0	20.92	1.33305	0.304723	0.515004	0.484996	0.0938897	E00589	6039	1	1	2	Sputum	0
Acidobacteria	11-24	Bacteria/Acidobacteria/Acidobacteria/Subgroup-4/11-24	0	18.56	2.11037	0.50187	0.351845	0.648155	0.154513	E00643	25922	3	1	1	Sputum	0
Acidobacteria	Blastocatella	Bacteria/Acidobacteria/Acidobacteria/Subgroup-4/Family-Incertae-Sedis/Blastocatella	0	18.56	2.11037	0.50187	0.351845	0.648155	0.154513	E00643	25922	3	1	1	Sputum	0
Acidobacteria	Candidatus-Chloracidobacterium	Bacteria/Acidobacteria/Acidobacteria/Candidatus-Chloracidobacterium	0	18.56	2.11037	0.50187	0.351845	0.648155	0.154513	E00643	25922	3	1	1	Sputum	0
Acidobacteria	DA052	Bacteria/Acidobacteria/Acidobacteria/DA052	0	18.56	2.11037	0.50187	0.351845	0.648155	0.154513	E00643	25922	3	1	1	Sputum	0
Acidobacteria	Subgroup-6	Bacteria/Acidobacteria/Acidobacteria/Subgroup-6	0	18.56	2.11037	0.50187	0.351845	0.648155	0.154513	E00643	25922	3	1	1	Sputum	0
Actinobacteria	0319-6M6	Bacteria/Actinobacteria/Thermoleophilia/Solirubrobacterales/0319-6M6	0	18.56	2.11037	0.50187	0.351845	0.648155	0.154513	E00643	25922	3	1	1	Sputum	0
Actinobacteria	480-2	Bacteria/Actinobacteria/Thermoleophilia/Solirubrobacterales/480-2	0	18.56	2.11037	0.50187	0.351845	0.648155	0.154513	E00643	25922	3	1	1	Sputum	0
Actinobacteria	Acidimicrobiales	Bacteria/Actinobacteria/Acidimicrobiia/Acidimicrobiales	0	18.56	2.11037	0.50187	0.351845	0.648155	0.154513	E00643	25922	3	1	1	Sputum	0
Actinobacteria	Actinobacteria	Bacteria/Actinobacteria	0	18.56	2.11037	0.50187	0.351845	0.648155	0.154513	E00643	25922	3	1	1	Sputum	0
Actinobacteria	Actinobacteria	Bacteria/Actinobacteria/Actinobacteria	0	18.56	2.11037	0.50187	0.351845	0.648155	0.154513	E00643	25922	3	1	1	Sputum	0
Actinobacteria	Actinobaculum	Bacteria/Actinobacteria/Actinobacteria/Actinomycetales/Actinomycetaceae/Actinobaculum	0	18.56	2.11037	0.50187	0.351845	0.648155	0.154513	E00643	25922	3	1	1	Sputum	0
Actinobacteria	Actinomyces	Bacteria/Actinobacteria/Actinobacteria/Actinomycetales/Actinomycetaceae/Actinomyces	1	18.56	2.11037	0.50187	0.351845	0.648155	0.154513	E00643	25922	3	1	1	Sputum	0.003857727
Actinobacteria	Actinomycetospora	Bacteria/Actinobacteria/Actinobacteria/Pseudonocardiales/Pseudonocardiaceae/Actinomycetospora	0	18.56	2.11037	0.50187	0.351845	0.648155	0.154513	E00643	25922	3	1	1	Sputum	0
Actinobacteria	Actinoplanes	Bacteria/Actinobacteria/Actinobacteria/Micromonosporales/Micromonosporaceae/Actinoplanes	0	18.56	2.11037	0.50187	0.351845	0.648155	0.154513	E00643	25922	3	1	1	Sputum	0
Actinobacteria	Actinotalea	Bacteria/Actinobacteria/Actinobacteria/Micrococcales/Cellulomonadaceae/Actinotalea	0	18.56	2.11037	0.50187	0.351845	0.648155	0.154513	E00643	25922	3	1	1	Sputum	0
Actinobacteria	Aeromicrobium	Bacteria/Actinobacteria/Actinobacteria/Propionibacteriales/Nocardioidaceae/Aeromicrobium	0	18.56	2.11037	0.50187	0.351845	0.648155	0.154513	E00643	25922	3	1	1	Sputum	0
Actinobacteria	Agrococcus	Bacteria/Actinobacteria/Actinobacteria/Micrococcales/Microbacteriaceae/Agrococcus	0	18.56	2.11037	0.50187	0.351845	0.648155	0.154513	E00643	25922	3	1	1	Sputum	0
Actinobacteria	Alloscardovia	Bacteria/Actinobacteria/Actinobacteria/Bifidobacteriales/Bifidobacteriaceae/Alloscardovia	0	18.56	2.11037	0.50187	0.351845	0.648155	0.154513	E00643	25922	3	1	1	Sputum	0
Actinobacteria	Arthrobacter	Bacteria/Actinobacteria/Actinobacteria/Micrococcales/Micrococcaceae/Arthrobacter	0	18.56	2.11037	0.50187	0.351845	0.648155	0.154513	E00643	25922	3	1	1	Sputum	0
Actinobacteria	Atopobium	Bacteria/Actinobacteria/Coriobacteriia/Coriobacteriales/Coriobacteriaceae/Atopobium	1	18.56	2.11037	0.50187	0.351845	0.648155	0.154513	E00643	25922	3	1	1	Sputum	0.003857727
Actinobacteria	Bifidobacteriaceae	Bacteria/Actinobacteria/Actinobacteria/Bifidobacteriales/Bifidobacteriaceae	0	18.56	2.11037	0.50187	0.351845	0.648155	0.154513	E00643	25922	3	1	1	Sputum	0
Actinobacteria	Bifidobacterium	Bacteria/Actinobacteria/Actinobacteria/Bifidobacteriales/Bifidobacteriaceae/Bifidobacterium	0	18.56	2.11037	0.50187	0.351845	0.648155	0.154513	E00643	25922	3	1	1	Sputum	0
Actinobacteria	Blastococcus	Bacteria/Actinobacteria/Actinobacteria/Frankiales/Geodermatophilaceae/Blastococcus	0	18.56	2.11037	0.50187	0.351845	0.648155	0.154513	E00643	25922	3	1	1	Sputum	0
Actinobacteria	Brachybacterium	Bacteria/Actinobacteria/Actinobacteria/Micrococcales/Dermabacteraceae/Brachybacterium	0	18.56	2.11037	0.50187	0.351845	0.648155	0.154513	E00643	25922	3	1	1	Sputum	0
Actinobacteria	Brevibacterium	Bacteria/Actinobacteria/Actinobacteria/Micrococcales/Brevibacteriaceae/Brevibacterium	0	18.56	2.11037	0.50187	0.351845	0.648155	0.154513	E00643	25922	3	1	1	Sputum	0
Actinobacteria	CL500-29-marine-group	Bacteria/Actinobacteria/Acidimicrobiia/Acidimicrobiales/Acidimicrobiaceae/CL500-29-marine-group	0	18.56	2.11037	0.50187	0.351845	0.648155	0.154513	E00643	25922	3	1	1	Sputum	0
Actinobacteria	Candidatus-Microthrix	Bacteria/Actinobacteria/Acidimicrobiia/Acidimicrobiales/Candidatus-Microthrix	0	18.56	2.11037	0.50187	0.351845	0.648155	0.154513	E00643	25922	3	1	1	Sputum	0
Actinobacteria	Cellulomonas	Bacteria/Actinobacteria/Actinobacteria/Micrococcales/Cellulomonadaceae/Cellulomonas	0	18.56	2.11037	0.50187	0.351845	0.648155	0.154513	E00643	25922	3	1	1	Sputum	0
Actinobacteria	Cellulosimicrobium	Bacteria/Actinobacteria/Actinobacteria/Micrococcales/Promicromonosporaceae/Cellulosimicrobium	0	18.56	2.11037	0.50187	0.351845	0.648155	0.154513	E00643	25922	3	1	1	Sputum	0
Actinobacteria	Clavibacter	Bacteria/Actinobacteria/Actinobacteria/Micrococcales/Microbacteriaceae/Clavibacter	0	18.56	2.11037	0.50187	0.351845	0.648155	0.154513	E00643	25922	3	1	1	Sputum	0
Actinobacteria	Coriobacteriaceae	Bacteria/Actinobacteria/Coriobacteriia/Coriobacteriales/Coriobacteriaceae	0	18.56	2.11037	0.50187	0.351845	0.648155	0.154513	E00643	25922	3	1	1	Sputum	0
Actinobacteria	Corynebacteriaceae	Bacteria/Actinobacteria/Actinobacteria/Corynebacteriales/Corynebacteriaceae	0	18.56	2.11037	0.50187	0.351845	0.648155	0.154513	E00643	25922	3	1	1	Sputum	0
Actinobacteria	Corynebacteriales	Bacteria/Actinobacteria/Actinobacteria/Corynebacteriales	0	18.56	2.11037	0.50187	0.351845	0.648155	0.154513	E00643	25922	3	1	1	Sputum	0
Actinobacteria	Corynebacterium	Bacteria/Actinobacteria/Actinobacteria/Corynebacteriales/Corynebacteriaceae/Corynebacterium	0	18.56	2.11037	0.50187	0.351845	0.648155	0.154513	E00643	25922	3	1	1	Sputum	0
Actinobacteria	Cryptobacterium	Bacteria/Actinobacteria/Coriobacteriia/Coriobacteriales/Coriobacteriaceae/Cryptobacterium	0	18.56	2.11037	0.50187	0.351845	0.648155	0.154513	E00643	25922	3	1	1	Sputum	0
Actinobacteria	Curtobacterium	Bacteria/Actinobacteria/Actinobacteria/Micrococcales/Microbacteriaceae/Curtobacterium	0	18.56	2.11037	0.50187	0.351845	0.648155	0.154513	E00643	25922	3	1	1	Sputum	0
Actinobacteria	Dermabacter	Bacteria/Actinobacteria/Actinobacteria/Micrococcales/Dermabacteraceae/Dermabacter	0	18.56	2.11037	0.50187	0.351845	0.648155	0.154513	E00643	25922	3	1	1	Sputum	0
Actinobacteria	Dermabacteraceae	Bacteria/Actinobacteria/Actinobacteria/Micrococcales/Dermabacteraceae	0	18.56	2.11037	0.50187	0.351845	0.648155	0.154513	E00643	25922	3	1	1	Sputum	0
Actinobacteria	Dermacoccaceae	Bacteria/Actinobacteria/Actinobacteria/Micrococcales/Dermacoccaceae	0	18.56	2.11037	0.50187	0.351845	0.648155	0.154513	E00643	25922	3	1	1	Sputum	0
Actinobacteria	Dermacoccus	Bacteria/Actinobacteria/Actinobacteria/Micrococcales/Dermacoccaceae/Dermacoccus	0	18.56	2.11037	0.50187	0.351845	0.648155	0.154513	E00643	25922	3	1	1	Sputum	0
Actinobacteria	Dietzia	Bacteria/Actinobacteria/Actinobacteria/Corynebacteriales/Dietziaceae/Dietzia	0	18.56	2.11037	0.50187	0.351845	0.648155	0.154513	E00643	25922	3	1	1	Sputum	0
Actinobacteria	Euzebya	Bacteria/Actinobacteria/Nitriliruptoria/Euzebyales/Euzebyaceae/Euzebya	0	18.56	2.11037	0.50187	0.351845	0.648155	0.154513	E00643	25922	3	1	1	Sputum	0
Actinobacteria	Frankiales	Bacteria/Actinobacteria/Actinobacteria/Frankiales	0	18.56	2.11037	0.50187	0.351845	0.648155	0.154513	E00643	25922	3	1	1	Sputum	0
Actinobacteria	Friedmanniella	Bacteria/Actinobacteria/Actinobacteria/Propionibacteriales/Propionibacteriaceae/Friedmanniella	0	18.56	2.11037	0.50187	0.351845	0.648155	0.154513	E00643	25922	3	1	1	Sputum	0
Actinobacteria	Frigoribacterium	Bacteria/Actinobacteria/Actinobacteria/Micrococcales/Microbacteriaceae/Frigoribacterium	0	18.56	2.11037	0.50187	0.351845	0.648155	0.154513	E00643	25922	3	1	1	Sputum	0
Actinobacteria	Gaiella	Bacteria/Actinobacteria/Thermoleophilia/Gaiellales/Gaiellaceae/Gaiella	0	18.56	2.11037	0.50187	0.351845	0.648155	0.154513	E00643	25922	3	1	1	Sputum	0
Actinobacteria	Gaiellales	Bacteria/Actinobacteria/Thermoleophilia/Gaiellales	0	18.56	2.11037	0.50187	0.351845	0.648155	0.154513	E00643	25922	3	1	1	Sputum	0
Actinobacteria	Geodermatophilaceae	Bacteria/Actinobacteria/Actinobacteria/Frankiales/Geodermatophilaceae	0	18.56	2.11037	0.50187	0.351845	0.648155	0.154513	E00643	25922	3	1	1	Sputum	0
Actinobacteria	Geodermatophilus	Bacteria/Actinobacteria/Actinobacteria/Frankiales/Geodermatophilaceae/Geodermatophilus	0	18.56	2.11037	0.50187	0.351845	0.648155	0.154513	E00643	25922	3	1	1	Sputum	0
Actinobacteria	Georgenia	Bacteria/Actinobacteria/Actinobacteria/Micrococcales/Bogoriellaceae/Georgenia	0	18.56	2.11037	0.50187	0.351845	0.648155	0.154513	E00643	25922	3	1	1	Sputum	0
Actinobacteria	Ilumatobacter	Bacteria/Actinobacteria/Acidimicrobiia/Acidimicrobiales/Acidimicrobiaceae/Ilumatobacter	0	18.56	2.11037	0.50187	0.351845	0.648155	0.154513	E00643	25922	3	1	1	Sputum	0
Actinobacteria	Intrasporangiaceae	Bacteria/Actinobacteria/Actinobacteria/Micrococcales/Intrasporangiaceae	0	18.56	2.11037	0.50187	0.351845	0.648155	0.154513	E00643	25922	3	1	1	Sputum	0
Actinobacteria	Janibacter	Bacteria/Actinobacteria/Actinobacteria/Micrococcales/Intrasporangiaceae/Janibacter	0	18.56	2.11037	0.50187	0.351845	0.648155	0.154513	E00643	25922	3	1	1	Sputum	0
Actinobacteria	Kineococcus	Bacteria/Actinobacteria/Actinobacteria/Kineosporiales/Kineosporiaceae/Kineococcus	0	18.56	2.11037	0.50187	0.351845	0.648155	0.154513	E00643	25922	3	1	1	Sputum	0
Actinobacteria	Kocuria	Bacteria/Actinobacteria/Actinobacteria/Micrococcales/Micrococcaceae/Kocuria	0	18.56	2.11037	0.50187	0.351845	0.648155	0.154513	E00643	25922	3	1	1	Sputum	0
Actinobacteria	Leifsonia	Bacteria/Actinobacteria/Actinobacteria/Micrococcales/Microbacteriaceae/Leifsonia	0	18.56	2.11037	0.50187	0.351845	0.648155	0.154513	E00643	25922	3	1	1	Sputum	0
Actinobacteria	Leucobacter	Bacteria/Actinobacteria/Actinobacteria/Micrococcales/Microbacteriaceae/Leucobacter	0	18.56	2.11037	0.50187	0.351845	0.648155	0.154513	E00643	25922	3	1	1	Sputum	0
Actinobacteria	MB-A2-108	Bacteria/Actinobacteria/MB-A2-108	0	18.56	2.11037	0.50187	0.351845	0.648155	0.154513	E00643	25922	3	1	1	Sputum	0
Actinobacteria	Marmoricola	Bacteria/Actinobacteria/Actinobacteria/Propionibacteriales/Nocardioidaceae/Marmoricola	0	18.56	2.11037	0.50187	0.351845	0.648155	0.154513	E00643	25922	3	1	1	Sputum	0
Actinobacteria	Microbacteriaceae	Bacteria/Actinobacteria/Actinobacteria/Micrococcales/Microbacteriaceae	0	18.56	2.11037	0.50187	0.351845	0.648155	0.154513	E00643	25922	3	1	1	Sputum	0
Actinobacteria	Microbacterium	Bacteria/Actinobacteria/Actinobacteria/Micrococcales/Microbacteriaceae/Microbacterium	0	18.56	2.11037	0.50187	0.351845	0.648155	0.154513	E00643	25922	3	1	1	Sputum	0
Actinobacteria	Micrococcaceae	Bacteria/Actinobacteria/Actinobacteria/Micrococcales/Micrococcaceae	0	18.56	2.11037	0.50187	0.351845	0.648155	0.154513	E00643	25922	3	1	1	Sputum	0
Actinobacteria	Micrococcales	Bacteria/Actinobacteria/Actinobacteria/Micrococcales	0	18.56	2.11037	0.50187	0.351845	0.648155	0.154513	E00643	25922	3	1	1	Sputum	0
Actinobacteria	Micrococcus	Bacteria/Actinobacteria/Actinobacteria/Micrococcales/Micrococcaceae/Micrococcus	0	18.56	2.11037	0.50187	0.351845	0.648155	0.154513	E00643	25922	3	1	1	Sputum	0
Actinobacteria	Mobiluncus	Bacteria/Actinobacteria/Actinobacteria/Actinomycetales/Actinomycetaceae/Mobiluncus	0	18.56	2.11037	0.50187	0.351845	0.648155	0.154513	E00643	25922	3	1	1	Sputum	0
Actinobacteria	Modestobacter	Bacteria/Actinobacteria/Actinobacteria/Frankiales/Geodermatophilaceae/Modestobacter	0	18.56	2.11037	0.50187	0.351845	0.648155	0.154513	E00643	25922	3	1	1	Sputum	0
Actinobacteria	Mycetocola	Bacteria/Actinobacteria/Actinobacteria/Micrococcales/Microbacteriaceae/Mycetocola	0	18.56	2.11037	0.50187	0.351845	0.648155	0.154513	E00643	25922	3	1	1	Sputum	0
Actinobacteria	Mycobacterium	Bacteria/Actinobacteria/Actinobacteria/Corynebacteriales/Mycobacteriaceae/Mycobacterium	0	18.56	2.11037	0.50187	0.351845	0.648155	0.154513	E00643	25922	3	1	1	Sputum	0
Actinobacteria	Nakamurella	Bacteria/Actinobacteria/Actinobacteria/Frankiales/Nakamurellaceae/Nakamurella	0	18.56	2.11037	0.50187	0.351845	0.648155	0.154513	E00643	25922	3	1	1	Sputum	0
Actinobacteria	Nesterenkonia	Bacteria/Actinobacteria/Actinobacteria/Micrococcales/Micrococcaceae/Nesterenkonia	0	18.56	2.11037	0.50187	0.351845	0.648155	0.154513	E00643	25922	3	1	1	Sputum	0
Actinobacteria	Nitriliruptor	Bacteria/Actinobacteria/Nitriliruptoria/Nitriliruptorales/Nitriliruptoraceae/Nitriliruptor	0	18.56	2.11037	0.50187	0.351845	0.648155	0.154513	E00643	25922	3	1	1	Sputum	0
Actinobacteria	Nocardia	Bacteria/Actinobacteria/Actinobacteria/Corynebacteriales/Nocardiaceae/Nocardia	0	18.56	2.11037	0.50187	0.351845	0.648155	0.154513	E00643	25922	3	1	1	Sputum	0
Actinobacteria	Nocardiaceae	Bacteria/Actinobacteria/Actinobacteria/Corynebacteriales/Nocardiaceae	0	18.56	2.11037	0.50187	0.351845	0.648155	0.154513	E00643	25922	3	1	1	Sputum	0
Actinobacteria	Nocardioidaceae	Bacteria/Actinobacteria/Actinobacteria/Propionibacteriales/Nocardioidaceae	0	18.56	2.11037	0.50187	0.351845	0.648155	0.154513	E00643	25922	3	1	1	Sputum	0
Actinobacteria	Nocardioides	Bacteria/Actinobacteria/Actinobacteria/Propionibacteriales/Nocardioidaceae/Nocardioides	0	18.56	2.11037	0.50187	0.351845	0.648155	0.154513	E00643	25922	3	1	1	Sputum	0
Actinobacteria	Ornithinicoccus	Bacteria/Actinobacteria/Actinobacteria/Micrococcales/Intrasporangiaceae/Ornithinicoccus	0	18.56	2.11037	0.50187	0.351845	0.648155	0.154513	E00643	25922	3	1	1	Sputum	0
Actinobacteria	Ornithinimicrobium	Bacteria/Actinobacteria/Actinobacteria/Micrococcales/Intrasporangiaceae/Ornithinimicrobium	0	18.56	2.11037	0.50187	0.351845	0.648155	0.154513	E00643	25922	3	1	1	Sputum	0
Actinobacteria	Patulibacter	Bacteria/Actinobacteria/Thermoleophilia/Solirubrobacterales/Patulibacteraceae/Patulibacter	0	18.56	2.11037	0.50187	0.351845	0.648155	0.154513	E00643	25922	3	1	1	Sputum	0
Actinobacteria	PeM15	Bacteria/Actinobacteria/Actinobacteria/PeM15	0	18.56	2.11037	0.50187	0.351845	0.648155	0.154513	E00643	25922	3	1	1	Sputum	0
Actinobacteria	Propionibacteriaceae	Bacteria/Actinobacteria/Actinobacteria/Propionibacteriales/Propionibacteriaceae	0	18.56	2.11037	0.50187	0.351845	0.648155	0.154513	E00643	25922	3	1	1	Sputum	0
Actinobacteria	Propionibacterium	Bacteria/Actinobacteria/Actinobacteria/Propionibacteriales/Propionibacteriaceae/Propionibacterium	0	18.56	2.11037	0.50187	0.351845	0.648155	0.154513	E00643	25922	3	1	1	Sputum	0
Actinobacteria	Propioniciclava	Bacteria/Actinobacteria/Actinobacteria/Propionibacteriales/Propionibacteriaceae/Propioniciclava	0	18.56	2.11037	0.50187	0.351845	0.648155	0.154513	E00643	25922	3	1	1	Sputum	0
Actinobacteria	Pseudonocardia	Bacteria/Actinobacteria/Actinobacteria/Pseudonocardiales/Pseudonocardiaceae/Pseudonocardia	0	18.56	2.11037	0.50187	0.351845	0.648155	0.154513	E00643	25922	3	1	1	Sputum	0
Actinobacteria	Pseudonocardiaceae	Bacteria/Actinobacteria/Actinobacteria/Pseudonocardiales/Pseudonocardiaceae	0	18.56	2.11037	0.50187	0.351845	0.648155	0.154513	E00643	25922	3	1	1	Sputum	0
Actinobacteria	Rhodococcus	Bacteria/Actinobacteria/Actinobacteria/Corynebacteriales/Nocardiaceae/Rhodococcus	0	18.56	2.11037	0.50187	0.351845	0.648155	0.154513	E00643	25922	3	1	1	Sputum	0
Actinobacteria	Rothia	Bacteria/Actinobacteria/Actinobacteria/Micrococcales/Micrococcaceae/Rothia	102	18.56	2.11037	0.50187	0.351845	0.648155	0.154513	E00643	25922	3	1	1	Sputum	0.3934881568
Actinobacteria	Rubrobacter	Bacteria/Actinobacteria/Rubrobacteria/Rubrobacterales/Rubrobacteriaceae/Rubrobacter	0	18.56	2.11037	0.50187	0.351845	0.648155	0.154513	E00643	25922	3	1	1	Sputum	0
Actinobacteria	Saccharopolyspora	Bacteria/Actinobacteria/Actinobacteria/Pseudonocardiales/Pseudonocardiaceae/Saccharopolyspora	0	18.56	2.11037	0.50187	0.351845	0.648155	0.154513	E00643	25922	3	1	1	Sputum	0
Actinobacteria	Sanguibacter	Bacteria/Actinobacteria/Actinobacteria/Micrococcales/Sanguibacteraceae/Sanguibacter	0	18.56	2.11037	0.50187	0.351845	0.648155	0.154513	E00643	25922	3	1	1	Sputum	0
Actinobacteria	Scardovia	Bacteria/Actinobacteria/Actinobacteria/Bifidobacteriales/Bifidobacteriaceae/Scardovia	0	18.56	2.11037	0.50187	0.351845	0.648155	0.154513	E00643	25922	3	1	1	Sputum	0
Actinobacteria	Slackia	Bacteria/Actinobacteria/Coriobacteriia/Coriobacteriales/Coriobacteriaceae/Slackia	0	18.56	2.11037	0.50187	0.351845	0.648155	0.154513	E00643	25922	3	1	1	Sputum	0
Actinobacteria	Streptomyces	Bacteria/Actinobacteria/Actinobacteria/Streptomycetales/Streptomycetaceae/Streptomyces	0	18.56	2.11037	0.50187	0.351845	0.648155	0.154513	E00643	25922	3	1	1	Sputum	0
Actinobacteria	Tropheryma	Bacteria/Actinobacteria/Actinobacteria/Micrococcales/Cellulomonadaceae/Tropheryma	0	18.56	2.11037	0.50187	0.351845	0.648155	0.154513	E00643	25922	3	1	1	Sputum	0
Actinobacteria	Turicella	Bacteria/Actinobacteria/Actinobacteria/Corynebacteriales/Corynebacteriaceae/Turicella	0	18.56	2.11037	0.50187	0.351845	0.648155	0.154513	E00643	25922	3	1	1	Sputum	0
Actinobacteria_Actinobacteria	Actinomyces_gerencseriae	Bacteria/Actinobacteria_Actinobacteria/Actinobacteridae/Actinomycetales_Actinomycineae_Actinomycetaceae_Actinomyces_3/Actinomyces_gerencseriae	0	18.56	2.11037	0.50187	0.351845	0.648155	0.154513	E00643	25922	3	1	1	Sputum	0
Actinobacteria_Actinobacteria	Actinomyces_graevenitzii	Bacteria/Actinobacteria_Actinobacteria/Actinobacteridae/Actinomycetales_Actinomycineae_Actinomycetaceae_Actinomyces_3/Actinomyces_graevenitzii	0	18.56	2.11037	0.50187	0.351845	0.648155	0.154513	E00643	25922	3	1	1	Sputum	0
Actinobacteria_Actinobacteria	Actinomyces_lingnae	Bacteria/Actinobacteria_Actinobacteria/Actinobacteridae/Actinomycetales_Actinomycineae_Actinomycetaceae_Actinomyces_2/Actinomyces_lingnae	0	18.56	2.11037	0.50187	0.351845	0.648155	0.154513	E00643	25922	3	1	1	Sputum	0
Actinobacteria_Actinobacteria	Actinomyces_massiliensis	Bacteria/Actinobacteria_Actinobacteria/Actinobacteridae/Actinomycetales_Actinomycineae_Actinomycetaceae_Actinomyces_3/Actinomyces_massiliensis	0	18.56	2.11037	0.50187	0.351845	0.648155	0.154513	E00643	25922	3	1	1	Sputum	0
Actinobacteria_Actinobacteria	Actinomyces_meyeri	Bacteria/Actinobacteria_Actinobacteria/Actinobacteridae/Actinomycetales_Actinomycineae_Actinomycetaceae_Actinomyces_2/Actinomyces_meyeri	0	18.56	2.11037	0.50187	0.351845	0.648155	0.154513	E00643	25922	3	1	1	Sputum	0
Actinobacteria_Actinobacteria	Actinomyces_naeslundii	Bacteria/Actinobacteria_Actinobacteria/Actinobacteridae/Actinomycetales_Actinomycineae_Actinomycetaceae_Actinomyces_3/Actinomyces_naeslundii	0	18.56	2.11037	0.50187	0.351845	0.648155	0.154513	E00643	25922	3	1	1	Sputum	0
Actinobacteria_Actinobacteria	Actinomyces_odontolyticus	Bacteria/Actinobacteria_Actinobacteria/Actinobacteridae/Actinomycetales_Actinomycineae_Actinomycetaceae_Actinomyces_2/Actinomyces_odontolyticus	0	18.56	2.11037	0.50187	0.351845	0.648155	0.154513	E00643	25922	3	1	1	Sputum	0
Actinobacteria_Actinobacteria	Actinomyces_oris	Bacteria/Actinobacteria_Actinobacteria/Actinobacteridae/Actinomycetales_Actinomycineae_Actinomycetaceae_Actinomyces_3/Actinomyces_oris	0	18.56	2.11037	0.50187	0.351845	0.648155	0.154513	E00643	25922	3	1	1	Sputum	0
Actinobacteria_Actinobacteria	Actinomyces_urogenitalis	Bacteria/Actinobacteria_Actinobacteria/Actinobacteridae/Actinomycetales_Actinomycineae_Actinomycetaceae_Actinomyces_3/Actinomyces_urogenitalis	0	18.56	2.11037	0.50187	0.351845	0.648155	0.154513	E00643	25922	3	1	1	Sputum	0
Actinobacteria_Actinobacteria	Actinomyces_viscosus	Bacteria/Actinobacteria_Actinobacteria/Actinobacteridae/Actinomycetales_Actinomycineae_Actinomycetaceae_Actinomyces_3/Actinomyces_viscosus	0	18.56	2.11037	0.50187	0.351845	0.648155	0.154513	E00643	25922	3	1	1	Sputum	0
Actinobacteria_Actinobacteria	Atopobium_parvulum	Bacteria/Actinobacteria_Actinobacteria/Coriobacteridae_Coriobacteriales_Coriobacterineae_Coriobacteriaceae/Atopobium/Atopobium_parvulum	0	18.56	2.11037	0.50187	0.351845	0.648155	0.154513	E00643	25922	3	1	1	Sputum	0
Actinobacteria_Actinobacteria	Atopobium_rimae	Bacteria/Actinobacteria_Actinobacteria/Coriobacteridae_Coriobacteriales_Coriobacterineae_Coriobacteriaceae/Atopobium/Atopobium_rimae	0	18.56	2.11037	0.50187	0.351845	0.648155	0.154513	E00643	25922	3	1	1	Sputum	0
Actinobacteria_Actinobacteria	Corynebacterium_afermentans	Bacteria/Actinobacteria_Actinobacteria/Actinobacteridae/Actinomycetales_1/Corynebacterineae/Corynebacteriaceae/Corynebacterium_1/Corynebacterium_afermentans	0	18.56	2.11037	0.50187	0.351845	0.648155	0.154513	E00643	25922	3	1	1	Sputum	0
Actinobacteria_Actinobacteria	Corynebacterium_durum	Bacteria/Actinobacteria_Actinobacteria/Actinobacteridae/Actinomycetales_1/Corynebacterineae/Corynebacteriaceae/Corynebacterium_4/Corynebacterium_durum	0	18.56	2.11037	0.50187	0.351845	0.648155	0.154513	E00643	25922	3	1	1	Sputum	0
Actinobacteria_Actinobacteria	Corynebacterium_matruchotii	Bacteria/Actinobacteria_Actinobacteria/Actinobacteridae/Actinomycetales_1/Corynebacterineae/Corynebacteriaceae/Corynebacterium_4/Corynebacterium_matruchotii	0	18.56	2.11037	0.50187	0.351845	0.648155	0.154513	E00643	25922	3	1	1	Sputum	0
Actinobacteria_Actinobacteria	Corynebacterium_xerosis	Bacteria/Actinobacteria_Actinobacteria/Actinobacteridae/Actinomycetales_1/Corynebacterineae/Corynebacteriaceae/Corynebacterium_1/Corynebacterium_xerosis	0	18.56	2.11037	0.50187	0.351845	0.648155	0.154513	E00643	25922	3	1	1	Sputum	0
Actinobacteria_Actinobacteria	Cryptobacterium_curtum	Bacteria/Actinobacteria_Actinobacteria/Coriobacteridae_Coriobacteriales_Coriobacterineae_Coriobacteriaceae/Cryptobacterium/Cryptobacterium_curtum	0	18.56	2.11037	0.50187	0.351845	0.648155	0.154513	E00643	25922	3	1	1	Sputum	0
Actinobacteria_Actinobacteria	Luteococcus_japonicus	Bacteria/Actinobacteria_Actinobacteria/Actinobacteridae/Actinomycetales_Propionibacterineae/Propionibacteriaceae/Luteococcus/Luteococcus_japonicus	0	18.56	2.11037	0.50187	0.351845	0.648155	0.154513	E00643	25922	3	1	1	Sputum	0
Actinobacteria_Actinobacteria	Micrococcus_luteus	Bacteria/Actinobacteria_Actinobacteria/Actinobacteridae/Actinomycetales_Micrococcineae_1/Micrococcaceae/Micrococcus_1/Micrococcus_luteus	0	18.56	2.11037	0.50187	0.351845	0.648155	0.154513	E00643	25922	3	1	1	Sputum	0
Actinobacteria_Actinobacteria	Mycobacterium_chelonae	Bacteria/Actinobacteria_Actinobacteria/Actinobacteridae/Actinomycetales_1/Corynebacterineae/Mycobacteriaceae_Mycobacterium/Mycobacterium_chelonae	0	18.56	2.11037	0.50187	0.351845	0.648155	0.154513	E00643	25922	3	1	1	Sputum	0
Actinobacteria_Actinobacteria	Propionibacterium_acnes	Bacteria/Actinobacteria_Actinobacteria/Actinobacteridae/Actinomycetales_Propionibacterineae/Propionibacteriaceae/Propionibacterium_1/Propionibacterium_acnes	0	18.56	2.11037	0.50187	0.351845	0.648155	0.154513	E00643	25922	3	1	1	Sputum	0
Actinobacteria_Actinobacteria	Propionibacterium_propionicum	Bacteria/Actinobacteria_Actinobacteria/Actinobacteridae/Actinomycetales_Propionibacterineae/Propionibacteriaceae/Propionibacterium_2/Propionibacterium_propionicum	0	18.56	2.11037	0.50187	0.351845	0.648155	0.154513	E00643	25922	3	1	1	Sputum	0
Actinobacteria_Actinobacteria	Rothia_aeria	Bacteria/Actinobacteria_Actinobacteria/Actinobacteridae/Actinomycetales_Micrococcineae_1/Micrococcaceae/Rothia/Rothia_aeria	0	18.56	2.11037	0.50187	0.351845	0.648155	0.154513	E00643	25922	3	1	1	Sputum	0
Actinobacteria_Actinobacteria	Rothia_dentocariosa	Bacteria/Actinobacteria_Actinobacteria/Actinobacteridae/Actinomycetales_Micrococcineae_1/Micrococcaceae/Rothia/Rothia_dentocariosa	0	18.56	2.11037	0.50187	0.351845	0.648155	0.154513	E00643	25922	3	1	1	Sputum	0
Actinobacteria_Actinobacteria	Rothia_mucilaginosa	Bacteria/Actinobacteria_Actinobacteria/Actinobacteridae/Actinomycetales_Micrococcineae_1/Micrococcaceae/Rothia/Rothia_mucilaginosa	0	18.56	2.11037	0.50187	0.351845	0.648155	0.154513	E00643	25922	3	1	1	Sputum	0
Actinobacteria_Actinobacteria	Scardovia_inopinata	Bacteria/Actinobacteria_Actinobacteria/Actinobacteridae/Bifidobacteriales_Bifidobacteriaceae/Scardovia/Scardovia_inopinata	0	18.56	2.11037	0.50187	0.351845	0.648155	0.154513	E00643	25922	3	1	1	Sputum	0
BD1-5	BD1-5	Bacteria/BD1-5	0	18.56	2.11037	0.50187	0.351845	0.648155	0.154513	E00643	25922	3	1	1	Sputum	0
Bacteroidetes	Alistipes	Bacteria/Bacteroidetes/Bacteroidia/Bacteroidales/Rikenellaceae/Alistipes	0	18.56	2.11037	0.50187	0.351845	0.648155	0.154513	E00643	25922	3	1	1	Sputum	0
Bacteroidetes	Bacteroidales	Bacteria/Bacteroidetes/Bacteroidia/Bacteroidales	0	18.56	2.11037	0.50187	0.351845	0.648155	0.154513	E00643	25922	3	1	1	Sputum	0
Bacteroidetes	Bacteroides	Bacteria/Bacteroidetes/Bacteroidia/Bacteroidales/Bacteroidaceae/Bacteroides	0	18.56	2.11037	0.50187	0.351845	0.648155	0.154513	E00643	25922	3	1	1	Sputum	0
Bacteroidetes	Bacteroidetes	Bacteria/Bacteroidetes	0	18.56	2.11037	0.50187	0.351845	0.648155	0.154513	E00643	25922	3	1	1	Sputum	0
Bacteroidetes	Balneola_vulgaris	Bacteria/Bacteroidetes/Sphingobacteria_Sphingobacteriales_4/Chitinophagaceae/Balneola/Balneola_vulgaris	0	18.56	2.11037	0.50187	0.351845	0.648155	0.154513	E00643	25922	3	1	1	Sputum	0
Bacteroidetes	Bergeyella	Bacteria/Bacteroidetes/Flavobacteria/Flavobacteriales/Flavobacteriaceae/Bergeyella	0	18.56	2.11037	0.50187	0.351845	0.648155	0.154513	E00643	25922	3	1	1	Sputum	0
Bacteroidetes	Capnocytophaga	Bacteria/Bacteroidetes/Flavobacteria/Flavobacteriales/Flavobacteriaceae/Capnocytophaga	0	18.56	2.11037	0.50187	0.351845	0.648155	0.154513	E00643	25922	3	1	1	Sputum	0
Bacteroidetes	Capnocytophaga_gingivalis	Bacteria/Bacteroidetes/Flavobacteria_Flavobacteriales/Flavobacteriaceae_1/Capnocytophaga/Capnocytophaga_gingivalis	0	18.56	2.11037	0.50187	0.351845	0.648155	0.154513	E00643	25922	3	1	1	Sputum	0
Bacteroidetes	Capnocytophaga_granulosa	Bacteria/Bacteroidetes/Flavobacteria_Flavobacteriales/Flavobacteriaceae_1/Capnocytophaga/Capnocytophaga_granulosa	0	18.56	2.11037	0.50187	0.351845	0.648155	0.154513	E00643	25922	3	1	1	Sputum	0
Bacteroidetes	Capnocytophaga_leadbetteri	Bacteria/Bacteroidetes/Flavobacteria_Flavobacteriales/Flavobacteriaceae_1/Capnocytophaga/Capnocytophaga_leadbetteri	0	18.56	2.11037	0.50187	0.351845	0.648155	0.154513	E00643	25922	3	1	1	Sputum	0
Bacteroidetes	Capnocytophaga_ochracea	Bacteria/Bacteroidetes/Flavobacteria_Flavobacteriales/Flavobacteriaceae_1/Capnocytophaga/Capnocytophaga_ochracea	0	18.56	2.11037	0.50187	0.351845	0.648155	0.154513	E00643	25922	3	1	1	Sputum	0
Bacteroidetes	Capnocytophaga_sputigena	Bacteria/Bacteroidetes/Flavobacteria_Flavobacteriales/Flavobacteriaceae_1/Capnocytophaga/Capnocytophaga_sputigena	0	18.56	2.11037	0.50187	0.351845	0.648155	0.154513	E00643	25922	3	1	1	Sputum	0
Bacteroidetes	Cesiribacter	Bacteria/Bacteroidetes/Cytophagia/Cytophagales/Flammeovirgaceae/Cesiribacter	0	18.56	2.11037	0.50187	0.351845	0.648155	0.154513	E00643	25922	3	1	1	Sputum	0
Bacteroidetes	Chitinophagaceae	Bacteria/Bacteroidetes/Sphingobacteriia/Sphingobacteriales/Chitinophagaceae	0	18.56	2.11037	0.50187	0.351845	0.648155	0.154513	E00643	25922	3	1	1	Sputum	0
Bacteroidetes	Chryseobacterium	Bacteria/Bacteroidetes/Flavobacteria/Flavobacteriales/Flavobacteriaceae/Chryseobacterium	0	18.56	2.11037	0.50187	0.351845	0.648155	0.154513	E00643	25922	3	1	1	Sputum	0
Bacteroidetes	Chryseobacterium_gregarium	Bacteria/Bacteroidetes/Flavobacteria_Flavobacteriales/Flavobacteriaceae_2/Chryseobacterium_6/Chryseobacterium_gregarium	0	18.56	2.11037	0.50187	0.351845	0.648155	0.154513	E00643	25922	3	1	1	Sputum	0
Bacteroidetes	Chryseobacterium_palustre	Bacteria/Bacteroidetes/Flavobacteria_Flavobacteriales/Flavobacteriaceae_2/Chryseobacterium_6/Chryseobacterium_palustre	0	18.56	2.11037	0.50187	0.351845	0.648155	0.154513	E00643	25922	3	1	1	Sputum	0
Bacteroidetes	Cloacibacterium	Bacteria/Bacteroidetes/Flavobacteria/Flavobacteriales/Flavobacteriaceae/Cloacibacterium	0	18.56	2.11037	0.50187	0.351845	0.648155	0.154513	E00643	25922	3	1	1	Sputum	0
Bacteroidetes	Cloacibacterium_normanense	Bacteria/Bacteroidetes/Flavobacteria_Flavobacteriales/Flavobacteriaceae_2/Cloacibacterium/Cloacibacterium_normanense	0	18.56	2.11037	0.50187	0.351845	0.648155	0.154513	E00643	25922	3	1	1	Sputum	0
Bacteroidetes	Cyclobacteriaceae	Bacteria/Bacteroidetes/Cytophagia/Cytophagales/Cyclobacteriaceae	0	18.56	2.11037	0.50187	0.351845	0.648155	0.154513	E00643	25922	3	1	1	Sputum	0
Bacteroidetes	Cytophagaceae	Bacteria/Bacteroidetes/Cytophagia/Cytophagales/Cytophagaceae	0	18.56	2.11037	0.50187	0.351845	0.648155	0.154513	E00643	25922	3	1	1	Sputum	0
Bacteroidetes	Cytophagales	Bacteria/Bacteroidetes/Cytophagia/Cytophagales	0	18.56	2.11037	0.50187	0.351845	0.648155	0.154513	E00643	25922	3	1	1	Sputum	0
Bacteroidetes	Dyadobacter	Bacteria/Bacteroidetes/Cytophagia/Cytophagales/Cytophagaceae/Dyadobacter	0	18.56	2.11037	0.50187	0.351845	0.648155	0.154513	E00643	25922	3	1	1	Sputum	0
Bacteroidetes	Dysgonomonas_gadei	Bacteria/Bacteroidetes/Bacteroidia_Bacteroidales/Porphyromonadaceae_1/Dysgonomonas/Dysgonomonas_gadei	0	18.56	2.11037	0.50187	0.351845	0.648155	0.154513	E00643	25922	3	1	1	Sputum	0
Bacteroidetes	Elizabethkingia_meningoseptica	Bacteria/Bacteroidetes/Flavobacteria_Flavobacteriales/Flavobacteriaceae_2/Elizabethkingia/Elizabethkingia_meningoseptica	0	18.56	2.11037	0.50187	0.351845	0.648155	0.154513	E00643	25922	3	1	1	Sputum	0
Bacteroidetes	Elizabethkingia_miricola	Bacteria/Bacteroidetes/Flavobacteria_Flavobacteriales/Flavobacteriaceae_2/Elizabethkingia/Elizabethkingia_miricola	0	18.56	2.11037	0.50187	0.351845	0.648155	0.154513	E00643	25922	3	1	1	Sputum	0
Bacteroidetes	Ferruginibacter	Bacteria/Bacteroidetes/Sphingobacteriia/Sphingobacteriales/Chitinophagaceae/Ferruginibacter	0	18.56	2.11037	0.50187	0.351845	0.648155	0.154513	E00643	25922	3	1	1	Sputum	0
Bacteroidetes	Flavisolibacter	Bacteria/Bacteroidetes/Sphingobacteriia/Sphingobacteriales/Chitinophagaceae/Flavisolibacter	0	18.56	2.11037	0.50187	0.351845	0.648155	0.154513	E00643	25922	3	1	1	Sputum	0
Bacteroidetes	Flavobacteriaceae	Bacteria/Bacteroidetes/Flavobacteria/Flavobacteriales/Flavobacteriaceae	0	18.56	2.11037	0.50187	0.351845	0.648155	0.154513	E00643	25922	3	1	1	Sputum	0
Bacteroidetes	Flavobacterium	Bacteria/Bacteroidetes/Flavobacteria/Flavobacteriales/Flavobacteriaceae/Flavobacterium	0	18.56	2.11037	0.50187	0.351845	0.648155	0.154513	E00643	25922	3	1	1	Sputum	0
Bacteroidetes	Flexibacter	Bacteria/Bacteroidetes/Cytophagia/Cytophagales/Cytophagaceae/Flexibacter	0	18.56	2.11037	0.50187	0.351845	0.648155	0.154513	E00643	25922	3	1	1	Sputum	0
Bacteroidetes	Flexibacter_tractuosus	Bacteria/Bacteroidetes/Sphingobacteria_Sphingobacteriales_3/Flammeovirgaceae_2/Perexilibacter/Flexibacter_tractuosus	0	18.56	2.11037	0.50187	0.351845	0.648155	0.154513	E00643	25922	3	1	1	Sputum	0
Bacteroidetes	Gillisia	Bacteria/Bacteroidetes/Flavobacteria/Flavobacteriales/Flavobacteriaceae/Gillisia	0	18.56	2.11037	0.50187	0.351845	0.648155	0.154513	E00643	25922	3	1	1	Sputum	0
Bacteroidetes	Hydrotalea	Bacteria/Bacteroidetes/Sphingobacteriia/Sphingobacteriales/Chitinophagaceae/Hydrotalea	0	18.56	2.11037	0.50187	0.351845	0.648155	0.154513	E00643	25922	3	1	1	Sputum	0
Bacteroidetes	Hymenobacter	Bacteria/Bacteroidetes/Cytophagia/Cytophagales/Cytophagaceae/Hymenobacter	0	18.56	2.11037	0.50187	0.351845	0.648155	0.154513	E00643	25922	3	1	1	Sputum	0
Bacteroidetes	Lacibacter	Bacteria/Bacteroidetes/Sphingobacteriia/Sphingobacteriales/Chitinophagaceae/Lacibacter	0	18.56	2.11037	0.50187	0.351845	0.648155	0.154513	E00643	25922	3	1	1	Sputum	0
Bacteroidetes	Leadbetterella	Bacteria/Bacteroidetes/Cytophagia/Cytophagales/Cytophagaceae/Leadbetterella	0	18.56	2.11037	0.50187	0.351845	0.648155	0.154513	E00643	25922	3	1	1	Sputum	0
Bacteroidetes	Mucilaginibacter	Bacteria/Bacteroidetes/Sphingobacteriia/Sphingobacteriales/Sphingobacteriaceae/Mucilaginibacter	0	18.56	2.11037	0.50187	0.351845	0.648155	0.154513	E00643	25922	3	1	1	Sputum	0
Bacteroidetes	Myroides_odoratus	Bacteria/Bacteroidetes/Flavobacteria_Flavobacteriales/Flavobacteriaceae_1/Myroides/Myroides_odoratus	0	18.56	2.11037	0.50187	0.351845	0.648155	0.154513	E00643	25922	3	1	1	Sputum	0
Bacteroidetes	Odoribacter	Bacteria/Bacteroidetes/Bacteroidia/Bacteroidales/Porphyromonadaceae/Odoribacter	0	18.56	2.11037	0.50187	0.351845	0.648155	0.154513	E00643	25922	3	1	1	Sputum	0
Bacteroidetes	Ornithobacterium	Bacteria/Bacteroidetes/Flavobacteria/Flavobacteriales/Flavobacteriaceae/Ornithobacterium	0	18.56	2.11037	0.50187	0.351845	0.648155	0.154513	E00643	25922	3	1	1	Sputum	0
Bacteroidetes	Paludibacter	Bacteria/Bacteroidetes/Bacteroidia/Bacteroidales/Porphyromonadaceae/Paludibacter	0	18.56	2.11037	0.50187	0.351845	0.648155	0.154513	E00643	25922	3	1	1	Sputum	0
Bacteroidetes	Parabacteroides	Bacteria/Bacteroidetes/Bacteroidia/Bacteroidales/Porphyromonadaceae/Parabacteroides	0	18.56	2.11037	0.50187	0.351845	0.648155	0.154513	E00643	25922	3	1	1	Sputum	0
Bacteroidetes	Paraprevotella_xylaniphila	Bacteria/Bacteroidetes/Bacteroidia_Bacteroidales/Prevotellaceae/Paraprevotella/Paraprevotella_xylaniphila	0	18.56	2.11037	0.50187	0.351845	0.648155	0.154513	E00643	25922	3	1	1	Sputum	0
Bacteroidetes	Pedobacter	Bacteria/Bacteroidetes/Sphingobacteriia/Sphingobacteriales/Sphingobacteriaceae/Pedobacter	0	18.56	2.11037	0.50187	0.351845	0.648155	0.154513	E00643	25922	3	1	1	Sputum	0
Bacteroidetes	Porphyromonadaceae	Bacteria/Bacteroidetes/Bacteroidia/Bacteroidales/Porphyromonadaceae	0	18.56	2.11037	0.50187	0.351845	0.648155	0.154513	E00643	25922	3	1	1	Sputum	0
Bacteroidetes	Porphyromonas	Bacteria/Bacteroidetes/Bacteroidia/Bacteroidales/Porphyromonadaceae/Porphyromonas	1	18.56	2.11037	0.50187	0.351845	0.648155	0.154513	E00643	25922	3	1	1	Sputum	0.003857727
Bacteroidetes	Porphyromonas_catoniae	Bacteria/Bacteroidetes/Bacteroidia_Bacteroidales/Porphyromonadaceae_1/Porphyromonas/Porphyromonas_catoniae	0	18.56	2.11037	0.50187	0.351845	0.648155	0.154513	E00643	25922	3	1	1	Sputum	0
Bacteroidetes	Porphyromonas_endodontalis	Bacteria/Bacteroidetes/Bacteroidia_Bacteroidales/Porphyromonadaceae_1/Porphyromonas/Porphyromonas_endodontalis	0	18.56	2.11037	0.50187	0.351845	0.648155	0.154513	E00643	25922	3	1	1	Sputum	0
Bacteroidetes	Porphyromonas_gingivalis	Bacteria/Bacteroidetes/Bacteroidia_Bacteroidales/Porphyromonadaceae_1/Porphyromonas/Porphyromonas_gingivalis	0	18.56	2.11037	0.50187	0.351845	0.648155	0.154513	E00643	25922	3	1	1	Sputum	0
Bacteroidetes	Porphyromonas_gulae	Bacteria/Bacteroidetes/Bacteroidia_Bacteroidales/Porphyromonadaceae_1/Porphyromonas/Porphyromonas_gulae	0	18.56	2.11037	0.50187	0.351845	0.648155	0.154513	E00643	25922	3	1	1	Sputum	0
Bacteroidetes	Prevotella	Bacteria/Bacteroidetes/Bacteroidia/Bacteroidales/Prevotellaceae/Prevotella	14550	18.56	2.11037	0.50187	0.351845	0.648155	0.154513	E00643	25922	3	1	1	Sputum	56.129928246
Bacteroidetes	Prevotella_DO039	Bacteria/Bacteroidetes/Bacteroidia_Bacteroidales/Prevotellaceae/Prevotella_11/Prevotella_DO039	0	18.56	2.11037	0.50187	0.351845	0.648155	0.154513	E00643	25922	3	1	1	Sputum	0
Bacteroidetes	Prevotella_amnii	Bacteria/Bacteroidetes/Bacteroidia_Bacteroidales/Prevotellaceae/Prevotella_10/Prevotella_amnii	0	18.56	2.11037	0.50187	0.351845	0.648155	0.154513	E00643	25922	3	1	1	Sputum	0
Bacteroidetes	Prevotella_aurantiaca	Bacteria/Bacteroidetes/Bacteroidia_Bacteroidales/Prevotellaceae/Prevotella_10/Prevotella_aurantiaca	0	18.56	2.11037	0.50187	0.351845	0.648155	0.154513	E00643	25922	3	1	1	Sputum	0
Bacteroidetes	Prevotella_bivia	Bacteria/Bacteroidetes/Bacteroidia_Bacteroidales/Prevotellaceae/Prevotella_10/Prevotella_bivia	0	18.56	2.11037	0.50187	0.351845	0.648155	0.154513	E00643	25922	3	1	1	Sputum	0
Bacteroidetes	Prevotella_copri	Bacteria/Bacteroidetes/Bacteroidia_Bacteroidales/Prevotellaceae/Prevotella_9/Prevotella_copri	0	18.56	2.11037	0.50187	0.351845	0.648155	0.154513	E00643	25922	3	1	1	Sputum	0
Bacteroidetes	Prevotella_denticola	Bacteria/Bacteroidetes/Bacteroidia_Bacteroidales/Prevotellaceae/Prevotella_7/Prevotella_denticola	0	18.56	2.11037	0.50187	0.351845	0.648155	0.154513	E00643	25922	3	1	1	Sputum	0
Bacteroidetes	Prevotella_disiens	Bacteria/Bacteroidetes/Bacteroidia_Bacteroidales/Prevotellaceae/Prevotella_10/Prevotella_disiens	0	18.56	2.11037	0.50187	0.351845	0.648155	0.154513	E00643	25922	3	1	1	Sputum	0
Bacteroidetes	Prevotella_enoeca	Bacteria/Bacteroidetes/Bacteroidia_Bacteroidales/Prevotellaceae/Prevotella_7/Prevotella_enoeca	0	18.56	2.11037	0.50187	0.351845	0.648155	0.154513	E00643	25922	3	1	1	Sputum	0
Bacteroidetes	Prevotella_histicola	Bacteria/Bacteroidetes/Bacteroidia_Bacteroidales/Prevotellaceae/Prevotella_7/Prevotella_histicola	0	18.56	2.11037	0.50187	0.351845	0.648155	0.154513	E00643	25922	3	1	1	Sputum	0
Bacteroidetes	Prevotella_intermedia	Bacteria/Bacteroidetes/Bacteroidia_Bacteroidales/Prevotellaceae/Prevotella_10/Prevotella_intermedia	0	18.56	2.11037	0.50187	0.351845	0.648155	0.154513	E00643	25922	3	1	1	Sputum	0
Bacteroidetes	Prevotella_loescheii	Bacteria/Bacteroidetes/Bacteroidia_Bacteroidales/Prevotellaceae/Prevotella_2/Prevotella_loescheii	0	18.56	2.11037	0.50187	0.351845	0.648155	0.154513	E00643	25922	3	1	1	Sputum	0
Bacteroidetes	Prevotella_maculosa	Bacteria/Bacteroidetes/Bacteroidia_Bacteroidales/Prevotellaceae/Prevotella_5/Prevotella_maculosa	0	18.56	2.11037	0.50187	0.351845	0.648155	0.154513	E00643	25922	3	1	1	Sputum	0
Bacteroidetes	Prevotella_marshii	Bacteria/Bacteroidetes/Bacteroidia_Bacteroidales/Prevotellaceae/Prevotella_2/Prevotella_marshii	0	18.56	2.11037	0.50187	0.351845	0.648155	0.154513	E00643	25922	3	1	1	Sputum	0
Bacteroidetes	Prevotella_melaninogenica	Bacteria/Bacteroidetes/Bacteroidia_Bacteroidales/Prevotellaceae/Prevotella_7/Prevotella_melaninogenica	0	18.56	2.11037	0.50187	0.351845	0.648155	0.154513	E00643	25922	3	1	1	Sputum	0
Bacteroidetes	Prevotella_micans	Bacteria/Bacteroidetes/Bacteroidia_Bacteroidales/Prevotellaceae/Prevotella_3/Prevotella_micans	0	18.56	2.11037	0.50187	0.351845	0.648155	0.154513	E00643	25922	3	1	1	Sputum	0
Bacteroidetes	Prevotella_nanceiensis	Bacteria/Bacteroidetes/Bacteroidia_Bacteroidales/Prevotellaceae/Prevotella_3/Prevotella_nanceiensis	0	18.56	2.11037	0.50187	0.351845	0.648155	0.154513	E00643	25922	3	1	1	Sputum	0
Bacteroidetes	Prevotella_nigrescens	Bacteria/Bacteroidetes/Bacteroidia_Bacteroidales/Prevotellaceae/Prevotella_10/Prevotella_nigrescens	0	18.56	2.11037	0.50187	0.351845	0.648155	0.154513	E00643	25922	3	1	1	Sputum	0
Bacteroidetes	Prevotella_oralis	Bacteria/Bacteroidetes/Bacteroidia_Bacteroidales/Prevotellaceae/Prevotella_4/Prevotella_oralis	0	18.56	2.11037	0.50187	0.351845	0.648155	0.154513	E00643	25922	3	1	1	Sputum	0
Bacteroidetes	Prevotella_oris	Bacteria/Bacteroidetes/Bacteroidia_Bacteroidales/Prevotellaceae/Prevotella_5/Prevotella_oris	0	18.56	2.11037	0.50187	0.351845	0.648155	0.154513	E00643	25922	3	1	1	Sputum	0
Bacteroidetes	Prevotella_oulorum	Bacteria/Bacteroidetes/Bacteroidia_Bacteroidales/Prevotellaceae/Prevotella_8/Prevotella_oulorum	0	18.56	2.11037	0.50187	0.351845	0.648155	0.154513	E00643	25922	3	1	1	Sputum	0
Bacteroidetes	Prevotella_pallens	Bacteria/Bacteroidetes/Bacteroidia_Bacteroidales/Prevotellaceae/Prevotella_10/Prevotella_pallens	0	18.56	2.11037	0.50187	0.351845	0.648155	0.154513	E00643	25922	3	1	1	Sputum	0
Bacteroidetes	Prevotella_pleuritidis	Bacteria/Bacteroidetes/Bacteroidia_Bacteroidales/Prevotellaceae/Prevotella_7/Prevotella_pleuritidis	0	18.56	2.11037	0.50187	0.351845	0.648155	0.154513	E00643	25922	3	1	1	Sputum	0
Bacteroidetes	Prevotella_salivae	Bacteria/Bacteroidetes/Bacteroidia_Bacteroidales/Prevotellaceae/Prevotella_6/Prevotella_salivae	0	18.56	2.11037	0.50187	0.351845	0.648155	0.154513	E00643	25922	3	1	1	Sputum	0
Bacteroidetes	Prevotella_shahii	Bacteria/Bacteroidetes/Bacteroidia_Bacteroidales/Prevotellaceae/Prevotella_2/Prevotella_shahii	0	18.56	2.11037	0.50187	0.351845	0.648155	0.154513	E00643	25922	3	1	1	Sputum	0
Bacteroidetes	Prevotella_stercorea	Bacteria/Bacteroidetes/Bacteroidia_Bacteroidales/Prevotellaceae/Prevotella_2/Prevotella_stercorea	0	18.56	2.11037	0.50187	0.351845	0.648155	0.154513	E00643	25922	3	1	1	Sputum	0
Bacteroidetes	Prevotella_tannerae	Bacteria/Bacteroidetes/Bacteroidia_Bacteroidales/Prevotellaceae/Prevotella_11/Prevotella_tannerae	0	18.56	2.11037	0.50187	0.351845	0.648155	0.154513	E00643	25922	3	1	1	Sputum	0
Bacteroidetes	Prevotella_veroralis	Bacteria/Bacteroidetes/Bacteroidia_Bacteroidales/Prevotellaceae/Prevotella_7/Prevotella_veroralis	0	18.56	2.11037	0.50187	0.351845	0.648155	0.154513	E00643	25922	3	1	1	Sputum	0
Bacteroidetes	Prevotellaceae	Bacteria/Bacteroidetes/Bacteroidia/Bacteroidales/Prevotellaceae	0	18.56	2.11037	0.50187	0.351845	0.648155	0.154513	E00643	25922	3	1	1	Sputum	0
Bacteroidetes	RC9-gut-group	Bacteria/Bacteroidetes/Bacteroidia/Bacteroidales/Rikenellaceae/RC9-gut-group	0	18.56	2.11037	0.50187	0.351845	0.648155	0.154513	E00643	25922	3	1	1	Sputum	0
Bacteroidetes	RF16	Bacteria/Bacteroidetes/Bacteroidia/Bacteroidales/RF16	0	18.56	2.11037	0.50187	0.351845	0.648155	0.154513	E00643	25922	3	1	1	Sputum	0
Bacteroidetes	Rudanella	Bacteria/Bacteroidetes/Cytophagia/Cytophagales/Cytophagaceae/Rudanella	0	18.56	2.11037	0.50187	0.351845	0.648155	0.154513	E00643	25922	3	1	1	Sputum	0
Bacteroidetes	S24-7	Bacteria/Bacteroidetes/Bacteroidia/Bacteroidales/S24-7	1	18.56	2.11037	0.50187	0.351845	0.648155	0.154513	E00643	25922	3	1	1	Sputum	0.003857727
Bacteroidetes	Salinimicrobium	Bacteria/Bacteroidetes/Flavobacteria/Flavobacteriales/Flavobacteriaceae/Salinimicrobium	0	18.56	2.11037	0.50187	0.351845	0.648155	0.154513	E00643	25922	3	1	1	Sputum	0
Bacteroidetes	Saprospiraceae	Bacteria/Bacteroidetes/Sphingobacteriia/Sphingobacteriales/Saprospiraceae	0	18.56	2.11037	0.50187	0.351845	0.648155	0.154513	E00643	25922	3	1	1	Sputum	0
Bacteroidetes	Sediminibacterium	Bacteria/Bacteroidetes/Sphingobacteriia/Sphingobacteriales/Chitinophagaceae/Sediminibacterium	0	18.56	2.11037	0.50187	0.351845	0.648155	0.154513	E00643	25922	3	1	1	Sputum	0
Bacteroidetes	Segetibacter	Bacteria/Bacteroidetes/Sphingobacteriia/Sphingobacteriales/Chitinophagaceae/Segetibacter	0	18.56	2.11037	0.50187	0.351845	0.648155	0.154513	E00643	25922	3	1	1	Sputum	0
Bacteroidetes	Siphonobacter	Bacteria/Bacteroidetes/Cytophagia/Cytophagales/Cytophagaceae/Siphonobacter	0	18.56	2.11037	0.50187	0.351845	0.648155	0.154513	E00643	25922	3	1	1	Sputum	0
Bacteroidetes	Sphingobacteriaceae	Bacteria/Bacteroidetes/Sphingobacteriia/Sphingobacteriales/Sphingobacteriaceae	0	18.56	2.11037	0.50187	0.351845	0.648155	0.154513	E00643	25922	3	1	1	Sputum	0
Bacteroidetes	Sphingobacterium	Bacteria/Bacteroidetes/Sphingobacteriia/Sphingobacteriales/Sphingobacteriaceae/Sphingobacterium	0	18.56	2.11037	0.50187	0.351845	0.648155	0.154513	E00643	25922	3	1	1	Sputum	0
Bacteroidetes	Stenothermobacter_spongiae	Bacteria/Bacteroidetes/Flavobacteria_Flavobacteriales/Flavobacteriaceae_1/Stenothermobacter/Stenothermobacter_spongiae	0	18.56	2.11037	0.50187	0.351845	0.648155	0.154513	E00643	25922	3	1	1	Sputum	0
Bacteroidetes	Tannerella	Bacteria/Bacteroidetes/Bacteroidia/Bacteroidales/Porphyromonadaceae/Tannerella	2	18.56	2.11037	0.50187	0.351845	0.648155	0.154513	E00643	25922	3	1	1	Sputum	0.0077154541
Bacteroidetes	Tannerella_forsythia	Bacteria/Bacteroidetes/Bacteroidia_Bacteroidales/Porphyromonadaceae_1/Tannerella/Tannerella_forsythia	0	18.56	2.11037	0.50187	0.351845	0.648155	0.154513	E00643	25922	3	1	1	Sputum	0
Bacteroidetes	WCHB1-69	Bacteria/Bacteroidetes/Sphingobacteriia/Sphingobacteriales/WCHB1-69	0	18.56	2.11037	0.50187	0.351845	0.648155	0.154513	E00643	25922	3	1	1	Sputum	0
Bacteroidetes	Wautersiella	Bacteria/Bacteroidetes/Flavobacteria/Flavobacteriales/Flavobacteriaceae/Wautersiella	0	18.56	2.11037	0.50187	0.351845	0.648155	0.154513	E00643	25922	3	1	1	Sputum	0
Bacteroidetes	Weeksella	Bacteria/Bacteroidetes/Flavobacteria/Flavobacteriales/Flavobacteriaceae/Weeksella	0	18.56	2.11037	0.50187	0.351845	0.648155	0.154513	E00643	25922	3	1	1	Sputum	0
Bacteroidetes	env.OPS-17	Bacteria/Bacteroidetes/Sphingobacteriia/Sphingobacteriales/env.OPS-17	0	18.56	2.11037	0.50187	0.351845	0.648155	0.154513	E00643	25922	3	1	1	Sputum	0
Bacteroidetes	p-2534-18B5-gut-group	Bacteria/Bacteroidetes/Bacteroidia/Bacteroidales/p-2534-18B5-gut-group	0	18.56	2.11037	0.50187	0.351845	0.648155	0.154513	E00643	25922	3	1	1	Sputum	0
Bacteroidetes	vadinHA17	Bacteria/Bacteroidetes/vadinHA17	0	18.56	2.11037	0.50187	0.351845	0.648155	0.154513	E00643	25922	3	1	1	Sputum	0
Candidate-division-OP11	Candidate-division-OP11	Bacteria/Candidate-division-OP11	0	18.56	2.11037	0.50187	0.351845	0.648155	0.154513	E00643	25922	3	1	1	Sputum	0
Candidate-division-SR1	Candidate-division-SR1	Bacteria/Candidate-division-SR1	0	18.56	2.11037	0.50187	0.351845	0.648155	0.154513	E00643	25922	3	1	1	Sputum	0
Candidate-division-TM7	Candidate-division-TM7	Bacteria/Candidate-division-TM7	0	18.56	2.11037	0.50187	0.351845	0.648155	0.154513	E00643	25922	3	1	1	Sputum	0
CandidateDivisionTM7	TM7_FR058	Bacteria/CandidateDivisionTM7/TM7_FR058	0	18.56	2.11037	0.50187	0.351845	0.648155	0.154513	E00643	25922	3	1	1	Sputum	0
Chlorobi	OPB56	Bacteria/Chlorobi/Chlorobia/Chlorobiales/OPB56	0	18.56	2.11037	0.50187	0.351845	0.648155	0.154513	E00643	25922	3	1	1	Sputum	0
Chloroflexi	JG30-KF-CM45	Bacteria/Chloroflexi/Thermomicrobia/JG30-KF-CM45	0	18.56	2.11037	0.50187	0.351845	0.648155	0.154513	E00643	25922	3	1	1	Sputum	0
Chloroflexi	KD4-96	Bacteria/Chloroflexi/KD4-96	0	18.56	2.11037	0.50187	0.351845	0.648155	0.154513	E00643	25922	3	1	1	Sputum	0
Chloroflexi	TK10	Bacteria/Chloroflexi/TK10	0	18.56	2.11037	0.50187	0.351845	0.648155	0.154513	E00643	25922	3	1	1	Sputum	0
Cyanobacteria	Arthrospira	Bacteria/Cyanobacteria/Cyanobacteria/SubsectionIII/FamilyI/Arthrospira	0	18.56	2.11037	0.50187	0.351845	0.648155	0.154513	E00643	25922	3	1	1	Sputum	0
Cyanobacteria	Calothrix	Bacteria/Cyanobacteria/Cyanobacteria/SubsectionIV/FamilyII/Calothrix	0	18.56	2.11037	0.50187	0.351845	0.648155	0.154513	E00643	25922	3	1	1	Sputum	0
Cyanobacteria	Chloroplast	Bacteria/Cyanobacteria/Chloroplast	0	18.56	2.11037	0.50187	0.351845	0.648155	0.154513	E00643	25922	3	1	1	Sputum	0
Cyanobacteria	Chroococcidiopsis	Bacteria/Cyanobacteria/Cyanobacteria/SubsectionII/FamilyII/Chroococcidiopsis	0	18.56	2.11037	0.50187	0.351845	0.648155	0.154513	E00643	25922	3	1	1	Sputum	0
Cyanobacteria	Cyanobacteria	Bacteria/Cyanobacteria/Cyanobacteria	0	18.56	2.11037	0.50187	0.351845	0.648155	0.154513	E00643	25922	3	1	1	Sputum	0
Cyanobacteria	FamilyI	Bacteria/Cyanobacteria/Cyanobacteria/SubsectionI/FamilyI	0	18.56	2.11037	0.50187	0.351845	0.648155	0.154513	E00643	25922	3	1	1	Sputum	0
Cyanobacteria	FamilyI	Bacteria/Cyanobacteria/Cyanobacteria/SubsectionIII/FamilyI	0	18.56	2.11037	0.50187	0.351845	0.648155	0.154513	E00643	25922	3	1	1	Sputum	0
Cyanobacteria	Leptolyngbya	Bacteria/Cyanobacteria/Cyanobacteria/SubsectionIII/FamilyI/Leptolyngbya	0	18.56	2.11037	0.50187	0.351845	0.648155	0.154513	E00643	25922	3	1	1	Sputum	0
Cyanobacteria	MLE1-12	Bacteria/Cyanobacteria/MLE1-12	0	18.56	2.11037	0.50187	0.351845	0.648155	0.154513	E00643	25922	3	1	1	Sputum	0
Cyanobacteria	Microcoleus	Bacteria/Cyanobacteria/Cyanobacteria/SubsectionIII/FamilyI/Microcoleus	0	18.56	2.11037	0.50187	0.351845	0.648155	0.154513	E00643	25922	3	1	1	Sputum	0
Cyanobacteria	Planktothrix	Bacteria/Cyanobacteria/Cyanobacteria/SubsectionIII/FamilyI/Planktothrix	0	18.56	2.11037	0.50187	0.351845	0.648155	0.154513	E00643	25922	3	1	1	Sputum	0
Deinococcus-Thermus	Deinococcus	Bacteria/Deinococcus-Thermus/Deinococci/Deinococcales/Deinococcaceae/Deinococcus	0	18.56	2.11037	0.50187	0.351845	0.648155	0.154513	E00643	25922	3	1	1	Sputum	0
Deinococcus-Thermus	Meiothermus	Bacteria/Deinococcus-Thermus/Deinococci/Thermales/Thermaceae/Meiothermus	0	18.56	2.11037	0.50187	0.351845	0.648155	0.154513	E00643	25922	3	1	1	Sputum	0
Deinococcus-Thermus	Thermus	Bacteria/Deinococcus-Thermus/Deinococci/Thermales/Thermaceae/Thermus	0	18.56	2.11037	0.50187	0.351845	0.648155	0.154513	E00643	25922	3	1	1	Sputum	0
Deinococcus-Thermus	Truepera	Bacteria/Deinococcus-Thermus/Deinococci/Deinococcales/Trueperaceae/Truepera	0	18.56	2.11037	0.50187	0.351845	0.648155	0.154513	E00643	25922	3	1	1	Sputum	0
Firmicutes	16d63.751	Bacteria/Firmicutes/Bacilli/Lactobacillales/16d63.751	0	18.56	2.11037	0.50187	0.351845	0.648155	0.154513	E00643	25922	3	1	1	Sputum	0
Firmicutes	Abiotrophia	Bacteria/Firmicutes/Bacilli/Lactobacillales/Aerococcaceae/Abiotrophia	0	18.56	2.11037	0.50187	0.351845	0.648155	0.154513	E00643	25922	3	1	1	Sputum	0
Firmicutes	Aerococcaceae	Bacteria/Firmicutes/Bacilli/Lactobacillales/Aerococcaceae	0	18.56	2.11037	0.50187	0.351845	0.648155	0.154513	E00643	25922	3	1	1	Sputum	0
Firmicutes	Aerococcus	Bacteria/Firmicutes/Bacilli/Lactobacillales/Aerococcaceae/Aerococcus	0	18.56	2.11037	0.50187	0.351845	0.648155	0.154513	E00643	25922	3	1	1	Sputum	0
Firmicutes	Alicyclobacillus	Bacteria/Firmicutes/Bacilli/Bacillales/Alicyclobacillaceae/Alicyclobacillus	0	18.56	2.11037	0.50187	0.351845	0.648155	0.154513	E00643	25922	3	1	1	Sputum	0
Firmicutes	Alkalibacterium	Bacteria/Firmicutes/Bacilli/Lactobacillales/Carnobacteriaceae/Alkalibacterium	0	18.56	2.11037	0.50187	0.351845	0.648155	0.154513	E00643	25922	3	1	1	Sputum	0
Firmicutes	Allobaculum	Bacteria/Firmicutes/Erysipelotrichi/Erysipelotrichales/Erysipelotrichaceae/Allobaculum	0	18.56	2.11037	0.50187	0.351845	0.648155	0.154513	E00643	25922	3	1	1	Sputum	0
Firmicutes	Alloiococcus	Bacteria/Firmicutes/Bacilli/Lactobacillales/Carnobacteriaceae/Alloiococcus	0	18.56	2.11037	0.50187	0.351845	0.648155	0.154513	E00643	25922	3	1	1	Sputum	0
Firmicutes	Anaerococcus	Bacteria/Firmicutes/Clostridia/Clostridiales/Family-XI-Incertae-Sedis/Anaerococcus	2	18.56	2.11037	0.50187	0.351845	0.648155	0.154513	E00643	25922	3	1	1	Sputum	0.0077154541
Firmicutes	Anaeroglobus	Bacteria/Firmicutes/Clostridia/Clostridiales/Veillonellaceae/Anaeroglobus	0	18.56	2.11037	0.50187	0.351845	0.648155	0.154513	E00643	25922	3	1	1	Sputum	0
Firmicutes	Anaeroglobus	Bacteria/Firmicutes/Negativicutes/Selenomonadales/Veillonellaceae/Anaeroglobus	0	18.56	2.11037	0.50187	0.351845	0.648155	0.154513	E00643	25922	3	1	1	Sputum	0
Firmicutes	Anaerosporobacter	Bacteria/Firmicutes/Clostridia/Clostridiales/Lachnospiraceae/Anaerosporobacter	0	18.56	2.11037	0.50187	0.351845	0.648155	0.154513	E00643	25922	3	1	1	Sputum	0
Firmicutes	Anaerostipes	Bacteria/Firmicutes/Clostridia/Clostridiales/Lachnospiraceae/Anaerostipes	0	18.56	2.11037	0.50187	0.351845	0.648155	0.154513	E00643	25922	3	1	1	Sputum	0
Firmicutes	Anaerotruncus	Bacteria/Firmicutes/Clostridia/Clostridiales/Ruminococcaceae/Anaerotruncus	0	18.56	2.11037	0.50187	0.351845	0.648155	0.154513	E00643	25922	3	1	1	Sputum	0
Firmicutes	Anoxybacillus	Bacteria/Firmicutes/Bacilli/Bacillales/Bacillaceae/Anoxybacillus	0	18.56	2.11037	0.50187	0.351845	0.648155	0.154513	E00643	25922	3	1	1	Sputum	0
Firmicutes	Atopostipes	Bacteria/Firmicutes/Bacilli/Lactobacillales/Carnobacteriaceae/Atopostipes	0	18.56	2.11037	0.50187	0.351845	0.648155	0.154513	E00643	25922	3	1	1	Sputum	0
Firmicutes	Bacillaceae	Bacteria/Firmicutes/Bacilli/Bacillales/Bacillaceae	0	18.56	2.11037	0.50187	0.351845	0.648155	0.154513	E00643	25922	3	1	1	Sputum	0
Firmicutes	Bacillales	Bacteria/Firmicutes/Bacilli/Bacillales	1	18.56	2.11037	0.50187	0.351845	0.648155	0.154513	E00643	25922	3	1	1	Sputum	0.003857727
Firmicutes	Bacilli	Bacteria/Firmicutes/Bacilli	6	18.56	2.11037	0.50187	0.351845	0.648155	0.154513	E00643	25922	3	1	1	Sputum	0.0231463622
Firmicutes	Bacillus	Bacteria/Firmicutes/Bacilli/Bacillales/Bacillaceae/Bacillus	0	18.56	2.11037	0.50187	0.351845	0.648155	0.154513	E00643	25922	3	1	1	Sputum	0
Firmicutes	Blautia	Bacteria/Firmicutes/Clostridia/Clostridiales/Lachnospiraceae/Blautia	0	18.56	2.11037	0.50187	0.351845	0.648155	0.154513	E00643	25922	3	1	1	Sputum	0
Firmicutes	Brevibacillus	Bacteria/Firmicutes/Bacilli/Bacillales/Paenibacillaceae/Brevibacillus	0	18.56	2.11037	0.50187	0.351845	0.648155	0.154513	E00643	25922	3	1	1	Sputum	0
Firmicutes	Brochothrix	Bacteria/Firmicutes/Bacilli/Bacillales/Listeriaceae/Brochothrix	0	18.56	2.11037	0.50187	0.351845	0.648155	0.154513	E00643	25922	3	1	1	Sputum	0
Firmicutes	Bulleidia	Bacteria/Firmicutes/Erysipelotrichia/Erysipelotrichales/Erysipelotrichaceae/Bulleidia	0	18.56	2.11037	0.50187	0.351845	0.648155	0.154513	E00643	25922	3	1	1	Sputum	0
Firmicutes	Butyrivibrio	Bacteria/Firmicutes/Clostridia/Clostridiales/Lachnospiraceae/Butyrivibrio	0	18.56	2.11037	0.50187	0.351845	0.648155	0.154513	E00643	25922	3	1	1	Sputum	0
Firmicutes	Carnobacteriaceae	Bacteria/Firmicutes/Bacilli/Lactobacillales/Carnobacteriaceae	0	18.56	2.11037	0.50187	0.351845	0.648155	0.154513	E00643	25922	3	1	1	Sputum	0
Firmicutes	Carnobacterium	Bacteria/Firmicutes/Bacilli/Lactobacillales/Carnobacteriaceae/Carnobacterium	0	18.56	2.11037	0.50187	0.351845	0.648155	0.154513	E00643	25922	3	1	1	Sputum	0
Firmicutes	Catenibacterium	Bacteria/Firmicutes/Erysipelotrichia/Erysipelotrichales/Erysipelotrichaceae/Catenibacterium	0	18.56	2.11037	0.50187	0.351845	0.648155	0.154513	E00643	25922	3	1	1	Sputum	0
Firmicutes	Catonella	Bacteria/Firmicutes/Clostridia/Clostridiales/Lachnospiraceae/Catonella	2	18.56	2.11037	0.50187	0.351845	0.648155	0.154513	E00643	25922	3	1	1	Sputum	0.0077154541
Firmicutes	Cellulosilyticum	Bacteria/Firmicutes/Clostridia/Clostridiales/Lachnospiraceae/Cellulosilyticum	0	18.56	2.11037	0.50187	0.351845	0.648155	0.154513	E00643	25922	3	1	1	Sputum	0
Firmicutes	Centipeda	Bacteria/Firmicutes/Negativicutes/Selenomonadales/Veillonellaceae/Centipeda	0	18.56	2.11037	0.50187	0.351845	0.648155	0.154513	E00643	25922	3	1	1	Sputum	0
Firmicutes	Christensenellaceae	Bacteria/Firmicutes/Clostridia/Clostridiales/Christensenellaceae	0	18.56	2.11037	0.50187	0.351845	0.648155	0.154513	E00643	25922	3	1	1	Sputum	0
Firmicutes	Chryseomicrobium	Bacteria/Firmicutes/Bacilli/Bacillales/Planococcaceae/Chryseomicrobium	0	18.56	2.11037	0.50187	0.351845	0.648155	0.154513	E00643	25922	3	1	1	Sputum	0
Firmicutes	Clostridiaceae	Bacteria/Firmicutes/Clostridia/Clostridiales/Clostridiaceae	0	18.56	2.11037	0.50187	0.351845	0.648155	0.154513	E00643	25922	3	1	1	Sputum	0
Firmicutes	Clostridiales	Bacteria/Firmicutes/Clostridia/Clostridiales	8	18.56	2.11037	0.50187	0.351845	0.648155	0.154513	E00643	25922	3	1	1	Sputum	0.0308618162
Firmicutes	Clostridium	Bacteria/Firmicutes/Clostridia/Clostridiales/Clostridiaceae/Clostridium	0	18.56	2.11037	0.50187	0.351845	0.648155	0.154513	E00643	25922	3	1	1	Sputum	0
Firmicutes	Cohnella	Bacteria/Firmicutes/Bacilli/Bacillales/Paenibacillaceae/Cohnella	0	18.56	2.11037	0.50187	0.351845	0.648155	0.154513	E00643	25922	3	1	1	Sputum	0
Firmicutes	Coprococcus	Bacteria/Firmicutes/Clostridia/Clostridiales/Lachnospiraceae/Coprococcus	0	18.56	2.11037	0.50187	0.351845	0.648155	0.154513	E00643	25922	3	1	1	Sputum	0
Firmicutes	Dialister	Bacteria/Firmicutes/Clostridia/Clostridiales/Veillonellaceae/Dialister	9	18.56	2.11037	0.50187	0.351845	0.648155	0.154513	E00643	25922	3	1	1	Sputum	0.0347195432
Firmicutes	Dialister	Bacteria/Firmicutes/Negativicutes/Selenomonadales/Veillonellaceae/Dialister	0	18.56	2.11037	0.50187	0.351845	0.648155	0.154513	E00643	25922	3	1	1	Sputum	0
Firmicutes	Dolosigranulum	Bacteria/Firmicutes/Bacilli/Lactobacillales/Carnobacteriaceae/Dolosigranulum	0	18.56	2.11037	0.50187	0.351845	0.648155	0.154513	E00643	25922	3	1	1	Sputum	0
Firmicutes	Enterococcaceae	Bacteria/Firmicutes/Bacilli/Lactobacillales/Enterococcaceae	0	18.56	2.11037	0.50187	0.351845	0.648155	0.154513	E00643	25922	3	1	1	Sputum	0
Firmicutes	Enterococcus	Bacteria/Firmicutes/Bacilli/Lactobacillales/Enterococcaceae/Enterococcus	0	18.56	2.11037	0.50187	0.351845	0.648155	0.154513	E00643	25922	3	1	1	Sputum	0
Firmicutes	Epulopiscium	Bacteria/Firmicutes/Clostridia/Clostridiales/Lachnospiraceae/Epulopiscium	0	18.56	2.11037	0.50187	0.351845	0.648155	0.154513	E00643	25922	3	1	1	Sputum	0
Firmicutes	Eremococcus	Bacteria/Firmicutes/Bacilli/Lactobacillales/Aerococcaceae/Eremococcus	0	18.56	2.11037	0.50187	0.351845	0.648155	0.154513	E00643	25922	3	1	1	Sputum	0
Firmicutes	Erysipelotrichaceae	Bacteria/Firmicutes/Erysipelotrichi/Erysipelotrichales/Erysipelotrichaceae	3	18.56	2.11037	0.50187	0.351845	0.648155	0.154513	E00643	25922	3	1	1	Sputum	0.0115731811
Firmicutes	Erysipelotrichaceae	Bacteria/Firmicutes/Erysipelotrichia/Erysipelotrichales/Erysipelotrichaceae	0	18.56	2.11037	0.50187	0.351845	0.648155	0.154513	E00643	25922	3	1	1	Sputum	0
Firmicutes	Exiguobacterium	Bacteria/Firmicutes/Bacilli/Bacillales/Family-XII-Incertae-Sedis/Exiguobacterium	0	18.56	2.11037	0.50187	0.351845	0.648155	0.154513	E00643	25922	3	1	1	Sputum	0
Firmicutes	Facklamia	Bacteria/Firmicutes/Bacilli/Lactobacillales/Aerococcaceae/Facklamia	0	18.56	2.11037	0.50187	0.351845	0.648155	0.154513	E00643	25922	3	1	1	Sputum	0
Firmicutes	Faecalibacterium	Bacteria/Firmicutes/Clostridia/Clostridiales/Ruminococcaceae/Faecalibacterium	0	18.56	2.11037	0.50187	0.351845	0.648155	0.154513	E00643	25922	3	1	1	Sputum	0
Firmicutes	Family-XIII-Incertae-Sedis	Bacteria/Firmicutes/Clostridia/Clostridiales/Family-XIII-Incertae-Sedis	0	18.56	2.11037	0.50187	0.351845	0.648155	0.154513	E00643	25922	3	1	1	Sputum	0
Firmicutes	Fastidiosipila	Bacteria/Firmicutes/Clostridia/Clostridiales/Ruminococcaceae/Fastidiosipila	0	18.56	2.11037	0.50187	0.351845	0.648155	0.154513	E00643	25922	3	1	1	Sputum	0
Firmicutes	Filifactor	Bacteria/Firmicutes/Clostridia/Clostridiales/Peptostreptococcaceae/Filifactor	1	18.56	2.11037	0.50187	0.351845	0.648155	0.154513	E00643	25922	3	1	1	Sputum	0.003857727
Firmicutes	Finegoldia	Bacteria/Firmicutes/Clostridia/Clostridiales/Family-XI-Incertae-Sedis/Finegoldia	0	18.56	2.11037	0.50187	0.351845	0.648155	0.154513	E00643	25922	3	1	1	Sputum	0
Firmicutes	Firmicutes	Bacteria/Firmicutes	11	18.56	2.11037	0.50187	0.351845	0.648155	0.154513	E00643	25922	3	1	1	Sputum	0.0424349973
Firmicutes	Flavonifractor	Bacteria/Firmicutes/Clostridia/Clostridiales/Ruminococcaceae/Flavonifractor	0	18.56	2.11037	0.50187	0.351845	0.648155	0.154513	E00643	25922	3	1	1	Sputum	0
Firmicutes	Fructobacillus	Bacteria/Firmicutes/Bacilli/Lactobacillales/Leuconostocaceae/Fructobacillus	0	18.56	2.11037	0.50187	0.351845	0.648155	0.154513	E00643	25922	3	1	1	Sputum	0
Firmicutes	Gallicola	Bacteria/Firmicutes/Clostridia/Clostridiales/Family-XI-Incertae-Sedis/Gallicola	0	18.56	2.11037	0.50187	0.351845	0.648155	0.154513	E00643	25922	3	1	1	Sputum	0
Firmicutes	Gemella	Bacteria/Firmicutes/Bacilli/Bacillales/Family-XI-Incertae-Sedis/Gemella	0	18.56	2.11037	0.50187	0.351845	0.648155	0.154513	E00643	25922	3	1	1	Sputum	0
Firmicutes	Geobacillus	Bacteria/Firmicutes/Bacilli/Bacillales/Bacillaceae/Geobacillus	0	18.56	2.11037	0.50187	0.351845	0.648155	0.154513	E00643	25922	3	1	1	Sputum	0
Firmicutes	Granulicatella	Bacteria/Firmicutes/Bacilli/Lactobacillales/Carnobacteriaceae/Granulicatella	696	18.56	2.11037	0.50187	0.351845	0.648155	0.154513	E00643	25922	3	1	1	Sputum	2.684978011
Firmicutes	Halobacillus	Bacteria/Firmicutes/Bacilli/Bacillales/Bacillaceae/Halobacillus	0	18.56	2.11037	0.50187	0.351845	0.648155	0.154513	E00643	25922	3	1	1	Sputum	0
Firmicutes	Howardella	Bacteria/Firmicutes/Clostridia/Clostridiales/Lachnospiraceae/Howardella	0	18.56	2.11037	0.50187	0.351845	0.648155	0.154513	E00643	25922	3	1	1	Sputum	0
Firmicutes	Jeotgalicoccus	Bacteria/Firmicutes/Bacilli/Bacillales/Staphylococcaceae/Jeotgalicoccus	0	18.56	2.11037	0.50187	0.351845	0.648155	0.154513	E00643	25922	3	1	1	Sputum	0
Firmicutes	Johnsonella	Bacteria/Firmicutes/Clostridia/Clostridiales/Lachnospiraceae/Johnsonella	0	18.56	2.11037	0.50187	0.351845	0.648155	0.154513	E00643	25922	3	1	1	Sputum	0
Firmicutes	Lachnoanaerobaculum	Bacteria/Firmicutes/Clostridia/Clostridiales/Lachnospiraceae/Lachnoanaerobaculum	0	18.56	2.11037	0.50187	0.351845	0.648155	0.154513	E00643	25922	3	1	1	Sputum	0
Firmicutes	Lachnospiraceae	Bacteria/Firmicutes/Clostridia/Clostridiales/Lachnospiraceae	0	18.56	2.11037	0.50187	0.351845	0.648155	0.154513	E00643	25922	3	1	1	Sputum	0
Firmicutes	Lactobacillales	Bacteria/Firmicutes/Bacilli/Lactobacillales	3329	18.56	2.11037	0.50187	0.351845	0.648155	0.154513	E00643	25922	3	1	1	Sputum	12.842373274
Firmicutes	Lactobacillus	Bacteria/Firmicutes/Bacilli/Lactobacillales/Lactobacillaceae/Lactobacillus	7	18.56	2.11037	0.50187	0.351845	0.648155	0.154513	E00643	25922	3	1	1	Sputum	0.0270040892
Firmicutes	Lactococcus	Bacteria/Firmicutes/Bacilli/Lactobacillales/Streptococcaceae/Lactococcus	0	18.56	2.11037	0.50187	0.351845	0.648155	0.154513	E00643	25922	3	1	1	Sputum	0
Firmicutes	Leuconostoc	Bacteria/Firmicutes/Bacilli/Lactobacillales/Leuconostocaceae/Leuconostoc	0	18.56	2.11037	0.50187	0.351845	0.648155	0.154513	E00643	25922	3	1	1	Sputum	0
Firmicutes	Lysinibacillus	Bacteria/Firmicutes/Bacilli/Bacillales/Planococcaceae/Lysinibacillus	0	18.56	2.11037	0.50187	0.351845	0.648155	0.154513	E00643	25922	3	1	1	Sputum	0
Firmicutes	Macrococcus	Bacteria/Firmicutes/Bacilli/Bacillales/Staphylococcaceae/Macrococcus	0	18.56	2.11037	0.50187	0.351845	0.648155	0.154513	E00643	25922	3	1	1	Sputum	0
Firmicutes	Marinilactibacillus	Bacteria/Firmicutes/Bacilli/Lactobacillales/Carnobacteriaceae/Marinilactibacillus	0	18.56	2.11037	0.50187	0.351845	0.648155	0.154513	E00643	25922	3	1	1	Sputum	0
Firmicutes	Marvinbryantia	Bacteria/Firmicutes/Clostridia/Clostridiales/Lachnospiraceae/Marvinbryantia	0	18.56	2.11037	0.50187	0.351845	0.648155	0.154513	E00643	25922	3	1	1	Sputum	0
Firmicutes	Megamonas	Bacteria/Firmicutes/Clostridia/Clostridiales/Veillonellaceae/Megamonas	0	18.56	2.11037	0.50187	0.351845	0.648155	0.154513	E00643	25922	3	1	1	Sputum	0
Firmicutes	Megasphaera	Bacteria/Firmicutes/Clostridia/Clostridiales/Veillonellaceae/Megasphaera	0	18.56	2.11037	0.50187	0.351845	0.648155	0.154513	E00643	25922	3	1	1	Sputum	0
Firmicutes	Megasphaera	Bacteria/Firmicutes/Negativicutes/Selenomonadales/Veillonellaceae/Megasphaera	0	18.56	2.11037	0.50187	0.351845	0.648155	0.154513	E00643	25922	3	1	1	Sputum	0
Firmicutes	Mogibacterium	Bacteria/Firmicutes/Clostridia/Clostridiales/Family-XIII-Incertae-Sedis/Mogibacterium	0	18.56	2.11037	0.50187	0.351845	0.648155	0.154513	E00643	25922	3	1	1	Sputum	0
Firmicutes	Moryella	Bacteria/Firmicutes/Clostridia/Clostridiales/Lachnospiraceae/Moryella	0	18.56	2.11037	0.50187	0.351845	0.648155	0.154513	E00643	25922	3	1	1	Sputum	0
Firmicutes	Negativicoccus	Bacteria/Firmicutes/Negativicutes/Selenomonadales/Veillonellaceae/Negativicoccus	0	18.56	2.11037	0.50187	0.351845	0.648155	0.154513	E00643	25922	3	1	1	Sputum	0
Firmicutes	Oribacterium	Bacteria/Firmicutes/Clostridia/Clostridiales/Lachnospiraceae/Oribacterium	1	18.56	2.11037	0.50187	0.351845	0.648155	0.154513	E00643	25922	3	1	1	Sputum	0.003857727
Firmicutes	P5D1-392	Bacteria/Firmicutes/Bacilli/Lactobacillales/P5D1-392	0	18.56	2.11037	0.50187	0.351845	0.648155	0.154513	E00643	25922	3	1	1	Sputum	0
Firmicutes	Paenibacillaceae	Bacteria/Firmicutes/Bacilli/Bacillales/Paenibacillaceae	0	18.56	2.11037	0.50187	0.351845	0.648155	0.154513	E00643	25922	3	1	1	Sputum	0
Firmicutes	Paenibacillus	Bacteria/Firmicutes/Bacilli/Bacillales/Paenibacillaceae/Paenibacillus	0	18.56	2.11037	0.50187	0.351845	0.648155	0.154513	E00643	25922	3	1	1	Sputum	0
Firmicutes	Parvimonas	Bacteria/Firmicutes/Clostridia/Clostridiales/Family-XI-Incertae-Sedis/Parvimonas	1	18.56	2.11037	0.50187	0.351845	0.648155	0.154513	E00643	25922	3	1	1	Sputum	0.003857727
Firmicutes	Pediococcus	Bacteria/Firmicutes/Bacilli/Lactobacillales/Lactobacillaceae/Pediococcus	0	18.56	2.11037	0.50187	0.351845	0.648155	0.154513	E00643	25922	3	1	1	Sputum	0
Firmicutes	Peptococcaceae	Bacteria/Firmicutes/Clostridia/Clostridiales/Peptococcaceae	0	18.56	2.11037	0.50187	0.351845	0.648155	0.154513	E00643	25922	3	1	1	Sputum	0
Firmicutes	Peptococcus	Bacteria/Firmicutes/Clostridia/Clostridiales/Peptococcaceae/Peptococcus	0	18.56	2.11037	0.50187	0.351845	0.648155	0.154513	E00643	25922	3	1	1	Sputum	0
Firmicutes	Peptoniphilus	Bacteria/Firmicutes/Clostridia/Clostridiales/Family-XI-Incertae-Sedis/Peptoniphilus	0	18.56	2.11037	0.50187	0.351845	0.648155	0.154513	E00643	25922	3	1	1	Sputum	0
Firmicutes	Peptostreptococcaceae	Bacteria/Firmicutes/Clostridia/Clostridiales/Peptostreptococcaceae	0	18.56	2.11037	0.50187	0.351845	0.648155	0.154513	E00643	25922	3	1	1	Sputum	0
Firmicutes	Peptostreptococcus	Bacteria/Firmicutes/Clostridia/Clostridiales/Peptostreptococcaceae/Peptostreptococcus	0	18.56	2.11037	0.50187	0.351845	0.648155	0.154513	E00643	25922	3	1	1	Sputum	0
Firmicutes	Planococcaceae	Bacteria/Firmicutes/Bacilli/Bacillales/Planococcaceae	0	18.56	2.11037	0.50187	0.351845	0.648155	0.154513	E00643	25922	3	1	1	Sputum	0
Firmicutes	Planomicrobium	Bacteria/Firmicutes/Bacilli/Bacillales/Planococcaceae/Planomicrobium	0	18.56	2.11037	0.50187	0.351845	0.648155	0.154513	E00643	25922	3	1	1	Sputum	0
Firmicutes	Proteiniclasticum	Bacteria/Firmicutes/Clostridia/Clostridiales/Clostridiaceae/Proteiniclasticum	0	18.56	2.11037	0.50187	0.351845	0.648155	0.154513	E00643	25922	3	1	1	Sputum	0
Firmicutes	Pseudobutyrivibrio	Bacteria/Firmicutes/Clostridia/Clostridiales/Lachnospiraceae/Pseudobutyrivibrio	0	18.56	2.11037	0.50187	0.351845	0.648155	0.154513	E00643	25922	3	1	1	Sputum	0
Firmicutes	Roseburia	Bacteria/Firmicutes/Clostridia/Clostridiales/Lachnospiraceae/Roseburia	0	18.56	2.11037	0.50187	0.351845	0.648155	0.154513	E00643	25922	3	1	1	Sputum	0
Firmicutes	Ruminococcaceae	Bacteria/Firmicutes/Clostridia/Clostridiales/Ruminococcaceae	2	18.56	2.11037	0.50187	0.351845	0.648155	0.154513	E00643	25922	3	1	1	Sputum	0.0077154541
Firmicutes	Ruminococcus	Bacteria/Firmicutes/Clostridia/Clostridiales/Ruminococcaceae/Ruminococcus	0	18.56	2.11037	0.50187	0.351845	0.648155	0.154513	E00643	25922	3	1	1	Sputum	0
Firmicutes	Salinicoccus	Bacteria/Firmicutes/Bacilli/Bacillales/Staphylococcaceae/Salinicoccus	0	18.56	2.11037	0.50187	0.351845	0.648155	0.154513	E00643	25922	3	1	1	Sputum	0
Firmicutes	Sarcina	Bacteria/Firmicutes/Clostridia/Clostridiales/Clostridiaceae/Sarcina	0	18.56	2.11037	0.50187	0.351845	0.648155	0.154513	E00643	25922	3	1	1	Sputum	0
Firmicutes	Selenomonas	Bacteria/Firmicutes/Clostridia/Clostridiales/Veillonellaceae/Selenomonas	4	18.56	2.11037	0.50187	0.351845	0.648155	0.154513	E00643	25922	3	1	1	Sputum	0.0154309081
Firmicutes	Selenomonas	Bacteria/Firmicutes/Negativicutes/Selenomonadales/Veillonellaceae/Selenomonas	0	18.56	2.11037	0.50187	0.351845	0.648155	0.154513	E00643	25922	3	1	1	Sputum	0
Firmicutes	Shuttleworthia	Bacteria/Firmicutes/Clostridia/Clostridiales/Lachnospiraceae/Shuttleworthia	2	18.56	2.11037	0.50187	0.351845	0.648155	0.154513	E00643	25922	3	1	1	Sputum	0.0077154541
Firmicutes	Solobacterium	Bacteria/Firmicutes/Erysipelotrichi/Erysipelotrichales/Erysipelotrichaceae/Solobacterium	0	18.56	2.11037	0.50187	0.351845	0.648155	0.154513	E00643	25922	3	1	1	Sputum	0
Firmicutes	Solobacterium	Bacteria/Firmicutes/Erysipelotrichia/Erysipelotrichales/Erysipelotrichaceae/Solobacterium	0	18.56	2.11037	0.50187	0.351845	0.648155	0.154513	E00643	25922	3	1	1	Sputum	0
Firmicutes	Sporosarcina	Bacteria/Firmicutes/Bacilli/Bacillales/Planococcaceae/Sporosarcina	0	18.56	2.11037	0.50187	0.351845	0.648155	0.154513	E00643	25922	3	1	1	Sputum	0
Firmicutes	Staphylococcus	Bacteria/Firmicutes/Bacilli/Bacillales/Staphylococcaceae/Staphylococcus	227	18.56	2.11037	0.50187	0.351845	0.648155	0.154513	E00643	25922	3	1	1	Sputum	0.8757040352
Firmicutes	Stomatobaculum	Bacteria/Firmicutes/Clostridia/Clostridiales/Lachnospiraceae/Stomatobaculum	0	18.56	2.11037	0.50187	0.351845	0.648155	0.154513	E00643	25922	3	1	1	Sputum	0
Firmicutes	Streptococcaceae	Bacteria/Firmicutes/Bacilli/Lactobacillales/Streptococcaceae	3	18.56	2.11037	0.50187	0.351845	0.648155	0.154513	E00643	25922	3	1	1	Sputum	0.0115731811
Firmicutes	Streptococcus	Bacteria/Firmicutes/Bacilli/Lactobacillales/Streptococcaceae/Streptococcus	2050	18.56	2.11037	0.50187	0.351845	0.648155	0.154513	E00643	25922	3	1	1	Sputum	7.9083404058
Firmicutes	Subdoligranulum	Bacteria/Firmicutes/Clostridia/Clostridiales/Ruminococcaceae/Subdoligranulum	0	18.56	2.11037	0.50187	0.351845	0.648155	0.154513	E00643	25922	3	1	1	Sputum	0
Firmicutes	Thermoactinomyces	Bacteria/Firmicutes/Bacilli/Bacillales/Thermoactinomycetaceae/Thermoactinomyces	0	18.56	2.11037	0.50187	0.351845	0.648155	0.154513	E00643	25922	3	1	1	Sputum	0
Firmicutes	Thermoanaerobacterium	Bacteria/Firmicutes/Clostridia/Thermoanaerobacterales/Family-III-Incertae-Sedis/Thermoanaerobacterium	0	18.56	2.11037	0.50187	0.351845	0.648155	0.154513	E00643	25922	3	1	1	Sputum	0
Firmicutes	Trichococcus	Bacteria/Firmicutes/Bacilli/Lactobacillales/Carnobacteriaceae/Trichococcus	0	18.56	2.11037	0.50187	0.351845	0.648155	0.154513	E00643	25922	3	1	1	Sputum	0
Firmicutes	Tumebacillus	Bacteria/Firmicutes/Bacilli/Bacillales/Alicyclobacillaceae/Tumebacillus	0	18.56	2.11037	0.50187	0.351845	0.648155	0.154513	E00643	25922	3	1	1	Sputum	0
Firmicutes	Turicibacter	Bacteria/Firmicutes/Erysipelotrichi/Erysipelotrichales/Erysipelotrichaceae/Turicibacter	0	18.56	2.11037	0.50187	0.351845	0.648155	0.154513	E00643	25922	3	1	1	Sputum	0
Firmicutes	Vagococcus	Bacteria/Firmicutes/Bacilli/Lactobacillales/Enterococcaceae/Vagococcus	0	18.56	2.11037	0.50187	0.351845	0.648155	0.154513	E00643	25922	3	1	1	Sputum	0
Firmicutes	Veillonella	Bacteria/Firmicutes/Clostridia/Clostridiales/Veillonellaceae/Veillonella	2003	18.56	2.11037	0.50187	0.351845	0.648155	0.154513	E00643	25922	3	1	1	Sputum	7.7270272356
Firmicutes	Veillonella	Bacteria/Firmicutes/Negativicutes/Selenomonadales/Veillonellaceae/Veillonella	0	18.56	2.11037	0.50187	0.351845	0.648155	0.154513	E00643	25922	3	1	1	Sputum	0
Firmicutes	Veillonellaceae	Bacteria/Firmicutes/Clostridia/Clostridiales/Veillonellaceae	5	18.56	2.11037	0.50187	0.351845	0.648155	0.154513	E00643	25922	3	1	1	Sputum	0.0192886351
Firmicutes	Veillonellaceae	Bacteria/Firmicutes/Negativicutes/Selenomonadales/Veillonellaceae	0	18.56	2.11037	0.50187	0.351845	0.648155	0.154513	E00643	25922	3	1	1	Sputum	0
Firmicutes	Weissella	Bacteria/Firmicutes/Bacilli/Lactobacillales/Leuconostocaceae/Weissella	0	18.56	2.11037	0.50187	0.351845	0.648155	0.154513	E00643	25922	3	1	1	Sputum	0
Firmicutes_Bacilli	Abiotrophia_defectiva	Bacteria/Firmicutes_Bacilli/Lactobacillales/Aerococcaceae/Abiotrophia/Abiotrophia_defectiva	0	18.56	2.11037	0.50187	0.351845	0.648155	0.154513	E00643	25922	3	1	1	Sputum	0
Firmicutes_Bacilli	Abiotrophia_para-adiacens	Bacteria/Firmicutes_Bacilli/Lactobacillales/Carnobacteriaceae_Granulicatella/Abiotrophia_para-adiacens	0	18.56	2.11037	0.50187	0.351845	0.648155	0.154513	E00643	25922	3	1	1	Sputum	0
Firmicutes_Bacilli	Anoxybacillus_flavithermus	Bacteria/Firmicutes_Bacilli/Bacillales_Bacillaceae_1/Anoxybacillus/Anoxybacillus_flavithermus	0	18.56	2.11037	0.50187	0.351845	0.648155	0.154513	E00643	25922	3	1	1	Sputum	0
Firmicutes_Bacilli	Bacillus_insolitus	Bacteria/Firmicutes_Bacilli/Bacillales_Planococcaceae_2/Incertae_Sedis/Bacillus_insolitus	0	18.56	2.11037	0.50187	0.351845	0.648155	0.154513	E00643	25922	3	1	1	Sputum	0
Firmicutes_Bacilli	Bacillus_psychrodurans	Bacteria/Firmicutes_Bacilli/Bacillales_Planococcaceae_2/Incertae_Sedis/Bacillus_psychrodurans	0	18.56	2.11037	0.50187	0.351845	0.648155	0.154513	E00643	25922	3	1	1	Sputum	0
Firmicutes_Bacilli	Catonella_morbi	Bacteria/Firmicutes_Bacilli/Lactobacillales/Aerococcaceae/Abiotrophia/Catonella_morbi	0	18.56	2.11037	0.50187	0.351845	0.648155	0.154513	E00643	25922	3	1	1	Sputum	0
Firmicutes_Bacilli	Enterococcus_faecalis	Bacteria/Firmicutes_Bacilli/Lactobacillales/Enterococcaceae_Enterococcus_8/Enterococcus_faecalis	0	18.56	2.11037	0.50187	0.351845	0.648155	0.154513	E00643	25922	3	1	1	Sputum	0
Firmicutes_Bacilli	Gemella_haemolysans	Bacteria/Firmicutes_Bacilli/Bacillales_Family_XI_Incertae_Sedis_Gemella/Gemella_haemolysans	0	18.56	2.11037	0.50187	0.351845	0.648155	0.154513	E00643	25922	3	1	1	Sputum	0
Firmicutes_Bacilli	Gemella_morbillorum	Bacteria/Firmicutes_Bacilli/Bacillales_Family_XI_Incertae_Sedis_Gemella/Gemella_morbillorum	0	18.56	2.11037	0.50187	0.351845	0.648155	0.154513	E00643	25922	3	1	1	Sputum	0
Firmicutes_Bacilli	Gemella_sanguinis	Bacteria/Firmicutes_Bacilli/Bacillales_Family_XI_Incertae_Sedis_Gemella/Gemella_sanguinis	0	18.56	2.11037	0.50187	0.351845	0.648155	0.154513	E00643	25922	3	1	1	Sputum	0
Firmicutes_Bacilli	Geobacillus_stearothermophilus	Bacteria/Firmicutes_Bacilli/Bacillales_Bacillaceae_1/Geobacillus_1/Geobacillus_stearothermophilus	0	18.56	2.11037	0.50187	0.351845	0.648155	0.154513	E00643	25922	3	1	1	Sputum	0
Firmicutes_Bacilli	Granulicatella_adiacens	Bacteria/Firmicutes_Bacilli/Lactobacillales/Carnobacteriaceae_Granulicatella/Granulicatella_adiacens	0	18.56	2.11037	0.50187	0.351845	0.648155	0.154513	E00643	25922	3	1	1	Sputum	0
Firmicutes_Bacilli	Granulicatella_elegans	Bacteria/Firmicutes_Bacilli/Lactobacillales/Carnobacteriaceae_Granulicatella/Granulicatella_elegans	0	18.56	2.11037	0.50187	0.351845	0.648155	0.154513	E00643	25922	3	1	1	Sputum	0
Firmicutes_Bacilli	Lactobacillus_fermentum	Bacteria/Firmicutes_Bacilli/Lactobacillales/Lactobacillaceae/Lactobacillus_1/Lactobacillus_fermentum	0	18.56	2.11037	0.50187	0.351845	0.648155	0.154513	E00643	25922	3	1	1	Sputum	0
Firmicutes_Bacilli	Lactobacillus_gasseri	Bacteria/Firmicutes_Bacilli/Lactobacillales/Lactobacillaceae/Lactobacillus_1/Lactobacillus_gasseri	0	18.56	2.11037	0.50187	0.351845	0.648155	0.154513	E00643	25922	3	1	1	Sputum	0
Firmicutes_Bacilli	Lactobacillus_iners	Bacteria/Firmicutes_Bacilli/Lactobacillales/Lactobacillaceae/Lactobacillus_1/Lactobacillus_iners	0	18.56	2.11037	0.50187	0.351845	0.648155	0.154513	E00643	25922	3	1	1	Sputum	0
Firmicutes_Bacilli	Lactobacillus_paracasei	Bacteria/Firmicutes_Bacilli/Lactobacillales/Lactobacillaceae/Lactobacillus_4/Lactobacillus_paracasei	0	18.56	2.11037	0.50187	0.351845	0.648155	0.154513	E00643	25922	3	1	1	Sputum	0
Firmicutes_Bacilli	Lactobacillus_vaginalis	Bacteria/Firmicutes_Bacilli/Lactobacillales/Lactobacillaceae/Lactobacillus_1/Lactobacillus_vaginalis	0	18.56	2.11037	0.50187	0.351845	0.648155	0.154513	E00643	25922	3	1	1	Sputum	0
Firmicutes_Bacilli	Lactococcus_chungangensis	Bacteria/Firmicutes_Bacilli/Lactobacillales/Streptococcaceae/Lactococcus_3/Lactococcus_chungangensis	0	18.56	2.11037	0.50187	0.351845	0.648155	0.154513	E00643	25922	3	1	1	Sputum	0
Firmicutes_Bacilli	Lactococcus_lactis	Bacteria/Firmicutes_Bacilli/Lactobacillales/Streptococcaceae/Lactococcus_1/Lactococcus_lactis	0	18.56	2.11037	0.50187	0.351845	0.648155	0.154513	E00643	25922	3	1	1	Sputum	0
Firmicutes_Bacilli	Staphylococcus_aureus	Bacteria/Firmicutes_Bacilli/Bacillales_Staphylococcaceae/Staphylococcus_1/Staphylococcus_aureus	0	18.56	2.11037	0.50187	0.351845	0.648155	0.154513	E00643	25922	3	1	1	Sputum	0
Firmicutes_Bacilli	Staphylococcus_epidermidis	Bacteria/Firmicutes_Bacilli/Bacillales_Staphylococcaceae/Staphylococcus_1/Staphylococcus_epidermidis	0	18.56	2.11037	0.50187	0.351845	0.648155	0.154513	E00643	25922	3	1	1	Sputum	0
Firmicutes_Bacilli	Staphylococcus_phage	Bacteria/Firmicutes_Bacilli/Bacillales_Staphylococcaceae/Staphylococcus_1/Staphylococcus_phage	0	18.56	2.11037	0.50187	0.351845	0.648155	0.154513	E00643	25922	3	1	1	Sputum	0
Firmicutes_Bacilli	Streptococcus_anginosus	Bacteria/Firmicutes_Bacilli/Lactobacillales/Streptococcaceae/Streptococcus/Streptococcus_anginosus	0	18.56	2.11037	0.50187	0.351845	0.648155	0.154513	E00643	25922	3	1	1	Sputum	0
Firmicutes_Bacilli	Streptococcus_australis	Bacteria/Firmicutes_Bacilli/Lactobacillales/Streptococcaceae/Streptococcus/Streptococcus_australis	0	18.56	2.11037	0.50187	0.351845	0.648155	0.154513	E00643	25922	3	1	1	Sputum	0
Firmicutes_Bacilli	Streptococcus_constellatus	Bacteria/Firmicutes_Bacilli/Lactobacillales/Streptococcaceae/Streptococcus/Streptococcus_constellatus	0	18.56	2.11037	0.50187	0.351845	0.648155	0.154513	E00643	25922	3	1	1	Sputum	0
Firmicutes_Bacilli	Streptococcus_cristatus	Bacteria/Firmicutes_Bacilli/Lactobacillales/Streptococcaceae/Streptococcus/Streptococcus_cristatus	0	18.56	2.11037	0.50187	0.351845	0.648155	0.154513	E00643	25922	3	1	1	Sputum	0
Firmicutes_Bacilli	Streptococcus_gallinaceus	Bacteria/Firmicutes_Bacilli/Lactobacillales/Streptococcaceae/Streptococcus/Streptococcus_gallinaceus	0	18.56	2.11037	0.50187	0.351845	0.648155	0.154513	E00643	25922	3	1	1	Sputum	0
Firmicutes_Bacilli	Streptococcus_gordonii	Bacteria/Firmicutes_Bacilli/Lactobacillales/Streptococcaceae/Streptococcus/Streptococcus_gordonii	0	18.56	2.11037	0.50187	0.351845	0.648155	0.154513	E00643	25922	3	1	1	Sputum	0
Firmicutes_Bacilli	Streptococcus_infantis	Bacteria/Firmicutes_Bacilli/Lactobacillales/Streptococcaceae/Streptococcus/Streptococcus_infantis	0	18.56	2.11037	0.50187	0.351845	0.648155	0.154513	E00643	25922	3	1	1	Sputum	0
Firmicutes_Bacilli	Streptococcus_intermedius	Bacteria/Firmicutes_Bacilli/Lactobacillales/Streptococcaceae/Streptococcus/Streptococcus_intermedius	0	18.56	2.11037	0.50187	0.351845	0.648155	0.154513	E00643	25922	3	1	1	Sputum	0
Firmicutes_Bacilli	Streptococcus_mitis	Bacteria/Firmicutes_Bacilli/Lactobacillales/Streptococcaceae/Streptococcus/Streptococcus_mitis	0	18.56	2.11037	0.50187	0.351845	0.648155	0.154513	E00643	25922	3	1	1	Sputum	0
Firmicutes_Bacilli	Streptococcus_mutans	Bacteria/Firmicutes_Bacilli/Lactobacillales/Streptococcaceae/Streptococcus/Streptococcus_mutans	0	18.56	2.11037	0.50187	0.351845	0.648155	0.154513	E00643	25922	3	1	1	Sputum	0
Firmicutes_Bacilli	Streptococcus_oralis	Bacteria/Firmicutes_Bacilli/Lactobacillales/Streptococcaceae/Streptococcus/Streptococcus_oralis	0	18.56	2.11037	0.50187	0.351845	0.648155	0.154513	E00643	25922	3	1	1	Sputum	0
Firmicutes_Bacilli	Streptococcus_parasanguinis	Bacteria/Firmicutes_Bacilli/Lactobacillales/Streptococcaceae/Streptococcus/Streptococcus_parasanguinis	0	18.56	2.11037	0.50187	0.351845	0.648155	0.154513	E00643	25922	3	1	1	Sputum	0
Firmicutes_Bacilli	Streptococcus_peroris	Bacteria/Firmicutes_Bacilli/Lactobacillales/Streptococcaceae/Streptococcus/Streptococcus_peroris	0	18.56	2.11037	0.50187	0.351845	0.648155	0.154513	E00643	25922	3	1	1	Sputum	0
Firmicutes_Bacilli	Streptococcus_phocae	Bacteria/Firmicutes_Bacilli/Lactobacillales/Streptococcaceae/Streptococcus/Streptococcus_phocae	0	18.56	2.11037	0.50187	0.351845	0.648155	0.154513	E00643	25922	3	1	1	Sputum	0
Firmicutes_Bacilli	Streptococcus_pneumoniae	Bacteria/Firmicutes_Bacilli/Lactobacillales/Streptococcaceae/Streptococcus/Streptococcus_pneumoniae	0	18.56	2.11037	0.50187	0.351845	0.648155	0.154513	E00643	25922	3	1	1	Sputum	0
Firmicutes_Bacilli	Streptococcus_pseudopneumoniae	Bacteria/Firmicutes_Bacilli/Lactobacillales/Streptococcaceae/Streptococcus/Streptococcus_pseudopneumoniae	0	18.56	2.11037	0.50187	0.351845	0.648155	0.154513	E00643	25922	3	1	1	Sputum	0
Firmicutes_Bacilli	Streptococcus_salivarius	Bacteria/Firmicutes_Bacilli/Lactobacillales/Streptococcaceae/Streptococcus/Streptococcus_salivarius	0	18.56	2.11037	0.50187	0.351845	0.648155	0.154513	E00643	25922	3	1	1	Sputum	0
Firmicutes_Bacilli	Streptococcus_sanguinis	Bacteria/Firmicutes_Bacilli/Lactobacillales/Streptococcaceae/Streptococcus/Streptococcus_sanguinis	0	18.56	2.11037	0.50187	0.351845	0.648155	0.154513	E00643	25922	3	1	1	Sputum	0
Firmicutes_Bacilli	Streptococcus_thermophilus	Bacteria/Firmicutes_Bacilli/Lactobacillales/Streptococcaceae/Streptococcus/Streptococcus_thermophilus	0	18.56	2.11037	0.50187	0.351845	0.648155	0.154513	E00643	25922	3	1	1	Sputum	0
Firmicutes_Bacilli	Streptococcus_urinalis	Bacteria/Firmicutes_Bacilli/Lactobacillales/Streptococcaceae/Streptococcus/Streptococcus_urinalis	0	18.56	2.11037	0.50187	0.351845	0.648155	0.154513	E00643	25922	3	1	1	Sputum	0
Firmicutes_Clostridia_1	Abiotrophia_defectiva	Bacteria/Firmicutes_Clostridia_1/Clostridiales/Lachnospiraceae/Catonella/Abiotrophia_defectiva	0	18.56	2.11037	0.50187	0.351845	0.648155	0.154513	E00643	25922	3	1	1	Sputum	0
Firmicutes_Clostridia_1	Anaerococcus_prevotii	Bacteria/Firmicutes_Clostridia_1/Clostridiales/Family_XI_Incertae_Sedis/Anaerococcus_1/Anaerococcus_prevotii	0	18.56	2.11037	0.50187	0.351845	0.648155	0.154513	E00643	25922	3	1	1	Sputum	0
Firmicutes_Clostridia_1	Catonella_morbi	Bacteria/Firmicutes_Clostridia_1/Clostridiales/Lachnospiraceae/Catonella/Catonella_morbi	0	18.56	2.11037	0.50187	0.351845	0.648155	0.154513	E00643	25922	3	1	1	Sputum	0
Firmicutes_Clostridia_1	Clostridium_lituseburense	Bacteria/Firmicutes_Clostridia_1/Clostridiales/Peptostreptococcaceae/Incertae_Sedis/Clostridium_lituseburense	0	18.56	2.11037	0.50187	0.351845	0.648155	0.154513	E00643	25922	3	1	1	Sputum	0
Firmicutes_Clostridia_1	Coprococcus_comes	Bacteria/Firmicutes_Clostridia_1/Clostridiales/Lachnospiraceae/Coprococcus_3/Coprococcus_comes	0	18.56	2.11037	0.50187	0.351845	0.648155	0.154513	E00643	25922	3	1	1	Sputum	0
Firmicutes_Clostridia_1	Coprococcus_eutactus	Bacteria/Firmicutes_Clostridia_1/Clostridiales/Lachnospiraceae/Coprococcus_2/Coprococcus_eutactus	0	18.56	2.11037	0.50187	0.351845	0.648155	0.154513	E00643	25922	3	1	1	Sputum	0
Firmicutes_Clostridia_1	Desulfotomaculum_guttoideum	Bacteria/Firmicutes_Clostridia_1/Clostridiales/Lachnospiraceae/Incertae_Sedis/Desulfotomaculum_guttoideum	0	18.56	2.11037	0.50187	0.351845	0.648155	0.154513	E00643	25922	3	1	1	Sputum	0
Firmicutes_Clostridia_1	Eubacterium_brachy	Bacteria/Firmicutes_Clostridia_1/Clostridiales/Family_XIII_Incertae_Sedis/Incertae_Sedis/Eubacterium_brachy	0	18.56	2.11037	0.50187	0.351845	0.648155	0.154513	E00643	25922	3	1	1	Sputum	0
Firmicutes_Clostridia_1	Eubacterium_infirmum	Bacteria/Firmicutes_Clostridia_1/Clostridiales/Family_XIII_Incertae_Sedis/Incertae_Sedis/Eubacterium_infirmum	0	18.56	2.11037	0.50187	0.351845	0.648155	0.154513	E00643	25922	3	1	1	Sputum	0
Firmicutes_Clostridia_1	Eubacterium_saburreum	Bacteria/Firmicutes_Clostridia_1/Clostridiales/Lachnospiraceae/Johnsonella/Eubacterium_saburreum	0	18.56	2.11037	0.50187	0.351845	0.648155	0.154513	E00643	25922	3	1	1	Sputum	0
Firmicutes_Clostridia_1	Eubacterium_sulci	Bacteria/Firmicutes_Clostridia_1/Clostridiales/Family_XIII_Incertae_Sedis/Incertae_Sedis/Eubacterium_sulci	0	18.56	2.11037	0.50187	0.351845	0.648155	0.154513	E00643	25922	3	1	1	Sputum	0
Firmicutes_Clostridia_1	Filifactor_alocis	Bacteria/Firmicutes_Clostridia_1/Clostridiales/Peptostreptococcaceae/Filifactor/Filifactor_alocis	0	18.56	2.11037	0.50187	0.351845	0.648155	0.154513	E00643	25922	3	1	1	Sputum	0
Firmicutes_Clostridia_1	Finegoldia_magna	Bacteria/Firmicutes_Clostridia_1/Clostridiales/Family_XI_Incertae_Sedis/Finegoldia_1/Finegoldia_magna	0	18.56	2.11037	0.50187	0.351845	0.648155	0.154513	E00643	25922	3	1	1	Sputum	0
Firmicutes_Clostridia_1	Mogibacterium_vescum	Bacteria/Firmicutes_Clostridia_1/Clostridiales/Family_XIII_Incertae_Sedis/Mogibacterium/Mogibacterium_vescum	0	18.56	2.11037	0.50187	0.351845	0.648155	0.154513	E00643	25922	3	1	1	Sputum	0
Firmicutes_Clostridia_1	Moryella_indoligenes	Bacteria/Firmicutes_Clostridia_1/Clostridiales/Lachnospiraceae/Moryella/Moryella_indoligenes	0	18.56	2.11037	0.50187	0.351845	0.648155	0.154513	E00643	25922	3	1	1	Sputum	0
Firmicutes_Clostridia_1	Oribacterium_sinus	Bacteria/Firmicutes_Clostridia_1/Clostridiales/Lachnospiraceae/Oribacterium/Oribacterium_sinus	0	18.56	2.11037	0.50187	0.351845	0.648155	0.154513	E00643	25922	3	1	1	Sputum	0
Firmicutes_Clostridia_1	Parvimonas_micra	Bacteria/Firmicutes_Clostridia_1/Clostridiales/Family_XI_Incertae_Sedis/Parvimonas/Parvimonas_micra	0	18.56	2.11037	0.50187	0.351845	0.648155	0.154513	E00643	25922	3	1	1	Sputum	0
Firmicutes_Clostridia_1	Peptostreptococcus_stomatis	Bacteria/Firmicutes_Clostridia_1/Clostridiales/Peptostreptococcaceae/Peptostreptococcus/Peptostreptococcus_stomatis	0	18.56	2.11037	0.50187	0.351845	0.648155	0.154513	E00643	25922	3	1	1	Sputum	0
Firmicutes_Clostridia_1	Ruminococcus_lactaris	Bacteria/Firmicutes_Clostridia_1/Clostridiales/Lachnospiraceae/Incertae_Sedis/Ruminococcus_lactaris	0	18.56	2.11037	0.50187	0.351845	0.648155	0.154513	E00643	25922	3	1	1	Sputum	0
Firmicutes_Clostridia_1	Ruminococcus_torques	Bacteria/Firmicutes_Clostridia_1/Clostridiales/Lachnospiraceae/Incertae_Sedis/Ruminococcus_torques	0	18.56	2.11037	0.50187	0.351845	0.648155	0.154513	E00643	25922	3	1	1	Sputum	0
Firmicutes_Clostridia_1	Shuttleworthia_satelles	Bacteria/Firmicutes_Clostridia_1/Clostridiales/Lachnospiraceae/Shuttleworthia/Shuttleworthia_satelles	0	18.56	2.11037	0.50187	0.351845	0.648155	0.154513	E00643	25922	3	1	1	Sputum	0
Firmicutes_Clostridia_1	Soehngenia_saccharolytica	Bacteria/Firmicutes_Clostridia_1/Clostridiales/Family_XI_Incertae_Sedis/Soehngenia/Soehngenia_saccharolytica	0	18.56	2.11037	0.50187	0.351845	0.648155	0.154513	E00643	25922	3	1	1	Sputum	0
Firmicutes_Clostridia_1	Syntrophococcus_sucromutans	Bacteria/Firmicutes_Clostridia_1/Clostridiales/Lachnospiraceae/Syntrophococcus/Syntrophococcus_sucromutans	0	18.56	2.11037	0.50187	0.351845	0.648155	0.154513	E00643	25922	3	1	1	Sputum	0
Firmicutes_Clostridia_2	Centipeda_periodontii	Bacteria/Firmicutes_Clostridia_2/Clostridiales_1/Veillonellaceae/Centipeda/Centipeda_periodontii	0	18.56	2.11037	0.50187	0.351845	0.648155	0.154513	E00643	25922	3	1	1	Sputum	0
Firmicutes_Clostridia_2	Dialister_invisus	Bacteria/Firmicutes_Clostridia_2/Clostridiales_1/Veillonellaceae/Dialister_1/Dialister_invisus	0	18.56	2.11037	0.50187	0.351845	0.648155	0.154513	E00643	25922	3	1	1	Sputum	0
Firmicutes_Clostridia_2	Dialister_micraerophilus	Bacteria/Firmicutes_Clostridia_2/Clostridiales_1/Veillonellaceae/Dialister_3/Dialister_micraerophilus	0	18.56	2.11037	0.50187	0.351845	0.648155	0.154513	E00643	25922	3	1	1	Sputum	0
Firmicutes_Clostridia_2	Megasphaera_micronuciformis	Bacteria/Firmicutes_Clostridia_2/Clostridiales_1/Veillonellaceae/Megasphaera_3/Megasphaera_micronuciformis	0	18.56	2.11037	0.50187	0.351845	0.648155	0.154513	E00643	25922	3	1	1	Sputum	0
Firmicutes_Clostridia_2	Selenomonas_artemidis	Bacteria/Firmicutes_Clostridia_2/Clostridiales_1/Veillonellaceae/Selenomonas_3/Selenomonas_artemidis	0	18.56	2.11037	0.50187	0.351845	0.648155	0.154513	E00643	25922	3	1	1	Sputum	0
Firmicutes_Clostridia_2	Selenomonas_dianae	Bacteria/Firmicutes_Clostridia_2/Clostridiales_1/Veillonellaceae/Selenomonas_3/Selenomonas_dianae	0	18.56	2.11037	0.50187	0.351845	0.648155	0.154513	E00643	25922	3	1	1	Sputum	0
Firmicutes_Clostridia_2	Selenomonas_infelix	Bacteria/Firmicutes_Clostridia_2/Clostridiales_1/Veillonellaceae/Selenomonas_3/Selenomonas_infelix	0	18.56	2.11037	0.50187	0.351845	0.648155	0.154513	E00643	25922	3	1	1	Sputum	0
Firmicutes_Clostridia_2	Selenomonas_noxia	Bacteria/Firmicutes_Clostridia_2/Clostridiales_1/Veillonellaceae/Selenomonas_3/Selenomonas_noxia	0	18.56	2.11037	0.50187	0.351845	0.648155	0.154513	E00643	25922	3	1	1	Sputum	0
Firmicutes_Clostridia_2	Selenomonas_sputigena	Bacteria/Firmicutes_Clostridia_2/Clostridiales_1/Veillonellaceae/Selenomonas_5/Selenomonas_sputigena	0	18.56	2.11037	0.50187	0.351845	0.648155	0.154513	E00643	25922	3	1	1	Sputum	0
Firmicutes_Clostridia_2	Veillonella_atypica	Bacteria/Firmicutes_Clostridia_2/Clostridiales_1/Veillonellaceae/Veillonella/Veillonella_atypica	0	18.56	2.11037	0.50187	0.351845	0.648155	0.154513	E00643	25922	3	1	1	Sputum	0
Firmicutes_Clostridia_2	Veillonella_caviae	Bacteria/Firmicutes_Clostridia_2/Clostridiales_1/Veillonellaceae/Veillonella/Veillonella_caviae	0	18.56	2.11037	0.50187	0.351845	0.648155	0.154513	E00643	25922	3	1	1	Sputum	0
Firmicutes_Clostridia_2	Veillonella_denticariosi	Bacteria/Firmicutes_Clostridia_2/Clostridiales_1/Veillonellaceae/Veillonella/Veillonella_denticariosi	0	18.56	2.11037	0.50187	0.351845	0.648155	0.154513	E00643	25922	3	1	1	Sputum	0
Firmicutes_Clostridia_2	Veillonella_dispar	Bacteria/Firmicutes_Clostridia_2/Clostridiales_1/Veillonellaceae/Veillonella/Veillonella_dispar	0	18.56	2.11037	0.50187	0.351845	0.648155	0.154513	E00643	25922	3	1	1	Sputum	0
Firmicutes_Clostridia_2	Veillonella_magna	Bacteria/Firmicutes_Clostridia_2/Clostridiales_1/Veillonellaceae/Veillonella/Veillonella_magna	0	18.56	2.11037	0.50187	0.351845	0.648155	0.154513	E00643	25922	3	1	1	Sputum	0
Firmicutes_Clostridia_2	Veillonella_parvula	Bacteria/Firmicutes_Clostridia_2/Clostridiales_1/Veillonellaceae/Veillonella/Veillonella_parvula	0	18.56	2.11037	0.50187	0.351845	0.648155	0.154513	E00643	25922	3	1	1	Sputum	0
Firmicutes_Clostridia_2	Veillonella_ratti	Bacteria/Firmicutes_Clostridia_2/Clostridiales_1/Veillonellaceae/Veillonella/Veillonella_ratti	0	18.56	2.11037	0.50187	0.351845	0.648155	0.154513	E00643	25922	3	1	1	Sputum	0
Firmicutes_Clostridia_2	Veillonella_rodentium	Bacteria/Firmicutes_Clostridia_2/Clostridiales_1/Veillonellaceae/Veillonella/Veillonella_rodentium	0	18.56	2.11037	0.50187	0.351845	0.648155	0.154513	E00643	25922	3	1	1	Sputum	0
Firmicutes_Clostridia_2	Veillonella_rogosae	Bacteria/Firmicutes_Clostridia_2/Clostridiales_1/Veillonellaceae/Veillonella/Veillonella_rogosae	0	18.56	2.11037	0.50187	0.351845	0.648155	0.154513	E00643	25922	3	1	1	Sputum	0
Firmicutes_Erysipelotrichi_Erysipelotrichales_Erysipelotrichaceae	Solobacterium_moorei	Bacteria/Firmicutes_Erysipelotrichi_Erysipelotrichales_Erysipelotrichaceae/Solobacterium/Solobacterium_moorei	0	18.56	2.11037	0.50187	0.351845	0.648155	0.154513	E00643	25922	3	1	1	Sputum	0
Fusobacteria	Fusobacteriales	Bacteria/Fusobacteria/Fusobacteria/Fusobacteriales	12	18.56	2.11037	0.50187	0.351845	0.648155	0.154513	E00643	25922	3	1	1	Sputum	0.0462927243
Fusobacteria	Fusobacteriales	Bacteria/Fusobacteria/Fusobacteriia/Fusobacteriales	0	18.56	2.11037	0.50187	0.351845	0.648155	0.154513	E00643	25922	3	1	1	Sputum	0
Fusobacteria	Fusobacterium	Bacteria/Fusobacteria/Fusobacteria/Fusobacteriales/Fusobacteriaceae/Fusobacterium	11	18.56	2.11037	0.50187	0.351845	0.648155	0.154513	E00643	25922	3	1	1	Sputum	0.0424349973
Fusobacteria	Fusobacterium	Bacteria/Fusobacteria/Fusobacteriia/Fusobacteriales/Fusobacteriaceae/Fusobacterium	0	18.56	2.11037	0.50187	0.351845	0.648155	0.154513	E00643	25922	3	1	1	Sputum	0
Fusobacteria	Leptotrichia	Bacteria/Fusobacteria/Fusobacteria/Fusobacteriales/Leptotrichiaceae/Leptotrichia	16	18.56	2.11037	0.50187	0.351845	0.648155	0.154513	E00643	25922	3	1	1	Sputum	0.0617236324
Fusobacteria	Leptotrichia	Bacteria/Fusobacteria/Fusobacteriia/Fusobacteriales/Leptotrichiaceae/Leptotrichia	0	18.56	2.11037	0.50187	0.351845	0.648155	0.154513	E00643	25922	3	1	1	Sputum	0
Fusobacteria	Leptotrichiaceae	Bacteria/Fusobacteria/Fusobacteria/Fusobacteriales/Leptotrichiaceae	0	18.56	2.11037	0.50187	0.351845	0.648155	0.154513	E00643	25922	3	1	1	Sputum	0
Fusobacteria	Leptotrichiaceae	Bacteria/Fusobacteria/Fusobacteriia/Fusobacteriales/Leptotrichiaceae	0	18.56	2.11037	0.50187	0.351845	0.648155	0.154513	E00643	25922	3	1	1	Sputum	0
Fusobacteria	Psychrilyobacter	Bacteria/Fusobacteria/Fusobacteriia/Fusobacteriales/Fusobacteriaceae/Psychrilyobacter	0	18.56	2.11037	0.50187	0.351845	0.648155	0.154513	E00643	25922	3	1	1	Sputum	0
Fusobacteria	Sneathia	Bacteria/Fusobacteria/Fusobacteria/Fusobacteriales/Leptotrichiaceae/Sneathia	0	18.56	2.11037	0.50187	0.351845	0.648155	0.154513	E00643	25922	3	1	1	Sputum	0
Fusobacteria	Sneathia	Bacteria/Fusobacteria/Fusobacteriia/Fusobacteriales/Leptotrichiaceae/Sneathia	0	18.56	2.11037	0.50187	0.351845	0.648155	0.154513	E00643	25922	3	1	1	Sputum	0
Fusobacteria	Streptobacillus	Bacteria/Fusobacteria/Fusobacteria/Fusobacteriales/Leptotrichiaceae/Streptobacillus	0	18.56	2.11037	0.50187	0.351845	0.648155	0.154513	E00643	25922	3	1	1	Sputum	0
Fusobacteria_Fusobacteria	Fusobacterium_canifelinum	Bacteria/Fusobacteria_Fusobacteria/Fusobacteriales/Fusobacteriaceae/Fusobacterium_1/Fusobacterium_canifelinum	0	18.56	2.11037	0.50187	0.351845	0.648155	0.154513	E00643	25922	3	1	1	Sputum	0
Fusobacteria_Fusobacteria	Fusobacterium_necrophorum	Bacteria/Fusobacteria_Fusobacteria/Fusobacteriales/Fusobacteriaceae/Fusobacterium_1/Fusobacterium_necrophorum	0	18.56	2.11037	0.50187	0.351845	0.648155	0.154513	E00643	25922	3	1	1	Sputum	0
Fusobacteria_Fusobacteria	Fusobacterium_nucleatum	Bacteria/Fusobacteria_Fusobacteria/Fusobacteriales/Fusobacteriaceae/Fusobacterium_1/Fusobacterium_nucleatum	0	18.56	2.11037	0.50187	0.351845	0.648155	0.154513	E00643	25922	3	1	1	Sputum	0
Fusobacteria_Fusobacteria	Fusobacterium_periodonticum	Bacteria/Fusobacteria_Fusobacteria/Fusobacteriales/Fusobacteriaceae/Fusobacterium_1/Fusobacterium_periodonticum	0	18.56	2.11037	0.50187	0.351845	0.648155	0.154513	E00643	25922	3	1	1	Sputum	0
Fusobacteria_Fusobacteria	Fusobacterium_russii	Bacteria/Fusobacteria_Fusobacteria/Fusobacteriales/Fusobacteriaceae/Fusobacterium_1/Fusobacterium_russii	0	18.56	2.11037	0.50187	0.351845	0.648155	0.154513	E00643	25922	3	1	1	Sputum	0
Fusobacteria_Fusobacteria	Fusobacterium_simiae	Bacteria/Fusobacteria_Fusobacteria/Fusobacteriales/Fusobacteriaceae/Fusobacterium_1/Fusobacterium_simiae	0	18.56	2.11037	0.50187	0.351845	0.648155	0.154513	E00643	25922	3	1	1	Sputum	0
Fusobacteria_Fusobacteria	Fusobacterium_varium	Bacteria/Fusobacteria_Fusobacteria/Fusobacteriales/Fusobacteriaceae/Fusobacterium_1/Fusobacterium_varium	0	18.56	2.11037	0.50187	0.351845	0.648155	0.154513	E00643	25922	3	1	1	Sputum	0
Fusobacteria_Fusobacteria	Leptotrichia_buccalis	Bacteria/Fusobacteria_Fusobacteria/Fusobacteriales/Leptotrichiaceae/Leptotrichia/Leptotrichia_buccalis	0	18.56	2.11037	0.50187	0.351845	0.648155	0.154513	E00643	25922	3	1	1	Sputum	0
Fusobacteria_Fusobacteria	Leptotrichia_goodfellowii	Bacteria/Fusobacteria_Fusobacteria/Fusobacteriales/Leptotrichiaceae/Leptotrichia/Leptotrichia_goodfellowii	0	18.56	2.11037	0.50187	0.351845	0.648155	0.154513	E00643	25922	3	1	1	Sputum	0
Fusobacteria_Fusobacteria	Leptotrichia_shahii	Bacteria/Fusobacteria_Fusobacteria/Fusobacteriales/Leptotrichiaceae/Leptotrichia/Leptotrichia_shahii	0	18.56	2.11037	0.50187	0.351845	0.648155	0.154513	E00643	25922	3	1	1	Sputum	0
Fusobacteria_Fusobacteria	Leptotrichia_trevisanii	Bacteria/Fusobacteria_Fusobacteria/Fusobacteriales/Leptotrichiaceae/Leptotrichia/Leptotrichia_trevisanii	0	18.56	2.11037	0.50187	0.351845	0.648155	0.154513	E00643	25922	3	1	1	Sputum	0
Fusobacteria_Fusobacteria	Leptotrichia_wadei	Bacteria/Fusobacteria_Fusobacteria/Fusobacteriales/Leptotrichiaceae/Leptotrichia/Leptotrichia_wadei	0	18.56	2.11037	0.50187	0.351845	0.648155	0.154513	E00643	25922	3	1	1	Sputum	0
Fusobacteria_Fusobacteria	Streptobacillus_moniliformis	Bacteria/Fusobacteria_Fusobacteria/Fusobacteriales/Leptotrichiaceae/Streptobacillus/Streptobacillus_moniliformis	0	18.56	2.11037	0.50187	0.351845	0.648155	0.154513	E00643	25922	3	1	1	Sputum	0
Gemmatimonadetes	AT425-EubC11-terrestrial-group	Bacteria/Gemmatimonadetes/Gemmatimonadetes/AT425-EubC11-terrestrial-group	0	18.56	2.11037	0.50187	0.351845	0.648155	0.154513	E00643	25922	3	1	1	Sputum	0
Gemmatimonadetes	Gemmatimonadaceae	Bacteria/Gemmatimonadetes/Gemmatimonadetes/Gemmatimonadales/Gemmatimonadaceae	0	18.56	2.11037	0.50187	0.351845	0.648155	0.154513	E00643	25922	3	1	1	Sputum	0
Nitrospirae	Leptospirillum	Bacteria/Nitrospirae/Nitrospira/Nitrospirales/Nitrospiraceae/Leptospirillum	0	18.56	2.11037	0.50187	0.351845	0.648155	0.154513	E00643	25922	3	1	1	Sputum	0
Nitrospirae	Nitrospira	Bacteria/Nitrospirae/Nitrospira/Nitrospirales/Nitrospiraceae/Nitrospira	0	18.56	2.11037	0.50187	0.351845	0.648155	0.154513	E00643	25922	3	1	1	Sputum	0
Planctomycetes	OM190	Bacteria/Planctomycetes/OM190	0	18.56	2.11037	0.50187	0.351845	0.648155	0.154513	E00643	25922	3	1	1	Sputum	0
Proteobacteria	0319-6G20	Bacteria/Proteobacteria/Deltaproteobacteria/Myxococcales/0319-6G20	0	18.56	2.11037	0.50187	0.351845	0.648155	0.154513	E00643	25922	3	1	1	Sputum	0
Proteobacteria	Acetobacter	Bacteria/Proteobacteria/Alphaproteobacteria/Rhodospirillales/Acetobacteraceae/Acetobacter	0	18.56	2.11037	0.50187	0.351845	0.648155	0.154513	E00643	25922	3	1	1	Sputum	0
Proteobacteria	Acetobacteraceae	Bacteria/Proteobacteria/Alphaproteobacteria/Rhodospirillales/Acetobacteraceae	0	18.56	2.11037	0.50187	0.351845	0.648155	0.154513	E00643	25922	3	1	1	Sputum	0
Proteobacteria	Achromobacter	Bacteria/Proteobacteria/Betaproteobacteria/Burkholderiales/Alcaligenaceae/Achromobacter	0	18.56	2.11037	0.50187	0.351845	0.648155	0.154513	E00643	25922	3	1	1	Sputum	0
Proteobacteria	Achromobacter_xylosoxidans	Bacteria/Proteobacteria/Betaproteobacteria/Burkholderiales/Alcaligenaceae_2/Achromobacter_2/Achromobacter_xylosoxidans	0	18.56	2.11037	0.50187	0.351845	0.648155	0.154513	E00643	25922	3	1	1	Sputum	0
Proteobacteria	Acidiphilium	Bacteria/Proteobacteria/Alphaproteobacteria/Rhodospirillales/Acetobacteraceae/Acidiphilium	0	18.56	2.11037	0.50187	0.351845	0.648155	0.154513	E00643	25922	3	1	1	Sputum	0
Proteobacteria	Acidovorax	Bacteria/Proteobacteria/Betaproteobacteria/Burkholderiales/Comamonadaceae/Acidovorax	0	18.56	2.11037	0.50187	0.351845	0.648155	0.154513	E00643	25922	3	1	1	Sputum	0
Proteobacteria	Acidovorax_temperans	Bacteria/Proteobacteria/Betaproteobacteria/Burkholderiales/Comamonadaceae/Acidovorax_5/Acidovorax_temperans	0	18.56	2.11037	0.50187	0.351845	0.648155	0.154513	E00643	25922	3	1	1	Sputum	0
Proteobacteria	Acinetobacter	Bacteria/Proteobacteria/Gammaproteobacteria/Pseudomonadales/Moraxellaceae/Acinetobacter	0	18.56	2.11037	0.50187	0.351845	0.648155	0.154513	E00643	25922	3	1	1	Sputum	0
Proteobacteria	Actinobacillus	Bacteria/Proteobacteria/Gammaproteobacteria/Pasteurellales/Pasteurellaceae/Actinobacillus	0	18.56	2.11037	0.50187	0.351845	0.648155	0.154513	E00643	25922	3	1	1	Sputum	0
Proteobacteria	Actinobacillus_pleuropneumoniae	Bacteria/Proteobacteria/Gammaproteobacteria_1/Pasteurellales_Pasteurellaceae/Actinobacillus_6/Actinobacillus_pleuropneumoniae	0	18.56	2.11037	0.50187	0.351845	0.648155	0.154513	E00643	25922	3	1	1	Sputum	0
Proteobacteria	Actinobacillus_porcinus	Bacteria/Proteobacteria/Gammaproteobacteria_1/Pasteurellales_Pasteurellaceae/Actinobacillus_8/Actinobacillus_porcinus	0	18.56	2.11037	0.50187	0.351845	0.648155	0.154513	E00643	25922	3	1	1	Sputum	0
Proteobacteria	Aeromonas	Bacteria/Proteobacteria/Gammaproteobacteria/Aeromonadales/Aeromonadaceae/Aeromonas	0	18.56	2.11037	0.50187	0.351845	0.648155	0.154513	E00643	25922	3	1	1	Sputum	0
Proteobacteria	Aggregatibacter	Bacteria/Proteobacteria/Gammaproteobacteria/Pasteurellales/Pasteurellaceae/Aggregatibacter	0	18.56	2.11037	0.50187	0.351845	0.648155	0.154513	E00643	25922	3	1	1	Sputum	0
Proteobacteria	Aggregatibacter_aphrophilus	Bacteria/Proteobacteria/Gammaproteobacteria_1/Pasteurellales_Pasteurellaceae/Aggregatibacter_1/Aggregatibacter_aphrophilus	0	18.56	2.11037	0.50187	0.351845	0.648155	0.154513	E00643	25922	3	1	1	Sputum	0
Proteobacteria	Aggregatibacter_segnis	Bacteria/Proteobacteria/Gammaproteobacteria_1/Pasteurellales_Pasteurellaceae/Aggregatibacter_1/Aggregatibacter_segnis	0	18.56	2.11037	0.50187	0.351845	0.648155	0.154513	E00643	25922	3	1	1	Sputum	0
Proteobacteria	Alcaligenaceae	Bacteria/Proteobacteria/Betaproteobacteria/Burkholderiales/Alcaligenaceae	3	18.56	2.11037	0.50187	0.351845	0.648155	0.154513	E00643	25922	3	1	1	Sputum	0.0115731811
Proteobacteria	Alcaligenes	Bacteria/Proteobacteria/Betaproteobacteria/Burkholderiales/Alcaligenaceae/Alcaligenes	1	18.56	2.11037	0.50187	0.351845	0.648155	0.154513	E00643	25922	3	1	1	Sputum	0.003857727
Proteobacteria	Alkanindiges	Bacteria/Proteobacteria/Gammaproteobacteria/Pseudomonadales/Moraxellaceae/Alkanindiges	0	18.56	2.11037	0.50187	0.351845	0.648155	0.154513	E00643	25922	3	1	1	Sputum	0
Proteobacteria	Alphaproteobacteria	Bacteria/Proteobacteria/Alphaproteobacteria	2829	18.56	2.11037	0.50187	0.351845	0.648155	0.154513	E00643	25922	3	1	1	Sputum	10.91350976
Proteobacteria	Aquabacterium	Bacteria/Proteobacteria/Betaproteobacteria/Burkholderiales/Comamonadaceae/Aquabacterium	0	18.56	2.11037	0.50187	0.351845	0.648155	0.154513	E00643	25922	3	1	1	Sputum	0
Proteobacteria	Aquicella	Bacteria/Proteobacteria/Gammaproteobacteria/Legionellales/Coxiellaceae/Aquicella	0	18.56	2.11037	0.50187	0.351845	0.648155	0.154513	E00643	25922	3	1	1	Sputum	0
Proteobacteria	Arenimonas	Bacteria/Proteobacteria/Gammaproteobacteria/Xanthomonadales/Xanthomonadaceae/Arenimonas	0	18.56	2.11037	0.50187	0.351845	0.648155	0.154513	E00643	25922	3	1	1	Sputum	0
Proteobacteria	Aurantimonadaceae	Bacteria/Proteobacteria/Alphaproteobacteria/Rhizobiales/Aurantimonadaceae	0	18.56	2.11037	0.50187	0.351845	0.648155	0.154513	E00643	25922	3	1	1	Sputum	0
Proteobacteria	Aureimonas	Bacteria/Proteobacteria/Alphaproteobacteria/Rhizobiales/Aurantimonadaceae/Aureimonas	0	18.56	2.11037	0.50187	0.351845	0.648155	0.154513	E00643	25922	3	1	1	Sputum	0
Proteobacteria	Bauldia	Bacteria/Proteobacteria/Alphaproteobacteria/Rhizobiales/Family-Incertae-Sedis/Bauldia	0	18.56	2.11037	0.50187	0.351845	0.648155	0.154513	E00643	25922	3	1	1	Sputum	0
Proteobacteria	Betaproteobacteria	Bacteria/Proteobacteria/Betaproteobacteria	0	18.56	2.11037	0.50187	0.351845	0.648155	0.154513	E00643	25922	3	1	1	Sputum	0
Proteobacteria	Bibersteinia	Bacteria/Proteobacteria/Gammaproteobacteria/Pasteurellales/Pasteurellaceae/Bibersteinia	0	18.56	2.11037	0.50187	0.351845	0.648155	0.154513	E00643	25922	3	1	1	Sputum	0
Proteobacteria	Bisgaard_Taxon	Bacteria/Proteobacteria/Gammaproteobacteria_1/Pasteurellales_Pasteurellaceae/Bisgaard_Taxon	0	18.56	2.11037	0.50187	0.351845	0.648155	0.154513	E00643	25922	3	1	1	Sputum	0
Proteobacteria	Bordetella	Bacteria/Proteobacteria/Betaproteobacteria/Burkholderiales/Alcaligenaceae/Bordetella	0	18.56	2.11037	0.50187	0.351845	0.648155	0.154513	E00643	25922	3	1	1	Sputum	0
Proteobacteria	Bosea	Bacteria/Proteobacteria/Alphaproteobacteria/Rhizobiales/Bradyrhizobiaceae/Bosea	0	18.56	2.11037	0.50187	0.351845	0.648155	0.154513	E00643	25922	3	1	1	Sputum	0
Proteobacteria	Bradyrhizobiaceae	Bacteria/Proteobacteria/Alphaproteobacteria/Rhizobiales/Bradyrhizobiaceae	0	18.56	2.11037	0.50187	0.351845	0.648155	0.154513	E00643	25922	3	1	1	Sputum	0
Proteobacteria	Bradyrhizobium	Bacteria/Proteobacteria/Alphaproteobacteria/Rhizobiales/Bradyrhizobiaceae/Bradyrhizobium	0	18.56	2.11037	0.50187	0.351845	0.648155	0.154513	E00643	25922	3	1	1	Sputum	0
Proteobacteria	Brevundimonas	Bacteria/Proteobacteria/Alphaproteobacteria/Caulobacterales/Caulobacteraceae/Brevundimonas	0	18.56	2.11037	0.50187	0.351845	0.648155	0.154513	E00643	25922	3	1	1	Sputum	0
Proteobacteria	Buchnera_aphidicola	Bacteria/Proteobacteria/Gammaproteobacteria_1/Enterobacteriales_Enterobacteriaceae_4/Buchnera_1/Buchnera_aphidicola	0	18.56	2.11037	0.50187	0.351845	0.648155	0.154513	E00643	25922	3	1	1	Sputum	0
Proteobacteria	Burkholderia	Bacteria/Proteobacteria/Betaproteobacteria/Burkholderiales/Burkholderiaceae/Burkholderia	0	18.56	2.11037	0.50187	0.351845	0.648155	0.154513	E00643	25922	3	1	1	Sputum	0
Proteobacteria	Burkholderia_andropogonis	Bacteria/Proteobacteria/Betaproteobacteria/Burkholderiales/Burkholderiaceae_1/Burkholderia/Burkholderia_andropogonis	0	18.56	2.11037	0.50187	0.351845	0.648155	0.154513	E00643	25922	3	1	1	Sputum	0
Proteobacteria	Burkholderia_heleia	Bacteria/Proteobacteria/Betaproteobacteria/Burkholderiales/Burkholderiaceae_1/Burkholderia/Burkholderia_heleia	0	18.56	2.11037	0.50187	0.351845	0.648155	0.154513	E00643	25922	3	1	1	Sputum	0
Proteobacteria	Burkholderia_phymatum	Bacteria/Proteobacteria/Betaproteobacteria/Burkholderiales/Burkholderiaceae_1/Burkholderia/Burkholderia_phymatum	0	18.56	2.11037	0.50187	0.351845	0.648155	0.154513	E00643	25922	3	1	1	Sputum	0
Proteobacteria	Burkholderia_phytofirmans	Bacteria/Proteobacteria/Betaproteobacteria/Burkholderiales/Burkholderiaceae_1/Burkholderia/Burkholderia_phytofirmans	0	18.56	2.11037	0.50187	0.351845	0.648155	0.154513	E00643	25922	3	1	1	Sputum	0
Proteobacteria	Burkholderiaceae	Bacteria/Proteobacteria/Betaproteobacteria/Burkholderiales/Burkholderiaceae	0	18.56	2.11037	0.50187	0.351845	0.648155	0.154513	E00643	25922	3	1	1	Sputum	0
Proteobacteria	Burkholderiales	Bacteria/Proteobacteria/Betaproteobacteria/Burkholderiales	0	18.56	2.11037	0.50187	0.351845	0.648155	0.154513	E00643	25922	3	1	1	Sputum	0
Proteobacteria	Campylobacter	Bacteria/Proteobacteria/Epsilonproteobacteria/Campylobacterales/Campylobacteraceae/Campylobacter	0	18.56	2.11037	0.50187	0.351845	0.648155	0.154513	E00643	25922	3	1	1	Sputum	0
Proteobacteria	Campylobacter_concisus	Bacteria/Proteobacteria/Epsilonproteobacteria/Campylobacterales_Campylobacteraceae/Campylobacter/Campylobacter_concisus	0	18.56	2.11037	0.50187	0.351845	0.648155	0.154513	E00643	25922	3	1	1	Sputum	0
Proteobacteria	Campylobacter_gracilis	Bacteria/Proteobacteria/Epsilonproteobacteria/Campylobacterales_Campylobacteraceae/Campylobacter/Campylobacter_gracilis	0	18.56	2.11037	0.50187	0.351845	0.648155	0.154513	E00643	25922	3	1	1	Sputum	0
Proteobacteria	Campylobacter_showae	Bacteria/Proteobacteria/Epsilonproteobacteria/Campylobacterales_Campylobacteraceae/Campylobacter/Campylobacter_showae	0	18.56	2.11037	0.50187	0.351845	0.648155	0.154513	E00643	25922	3	1	1	Sputum	0
Proteobacteria	Candidatus-Alysiosphaera	Bacteria/Proteobacteria/Alphaproteobacteria/Rhodospirillales/Candidatus-Alysiosphaera	0	18.56	2.11037	0.50187	0.351845	0.648155	0.154513	E00643	25922	3	1	1	Sputum	0
Proteobacteria	Candidatus-Odyssella	Bacteria/Proteobacteria/Alphaproteobacteria/Rickettsiales/Family-Incertae-Sedis/Candidatus-Odyssella	0	18.56	2.11037	0.50187	0.351845	0.648155	0.154513	E00643	25922	3	1	1	Sputum	0
Proteobacteria	Cardiobacteriaceae	Bacteria/Proteobacteria/Gammaproteobacteria/Cardiobacteriales/Cardiobacteriaceae	0	18.56	2.11037	0.50187	0.351845	0.648155	0.154513	E00643	25922	3	1	1	Sputum	0
Proteobacteria	Cardiobacterium	Bacteria/Proteobacteria/Gammaproteobacteria/Cardiobacteriales/Cardiobacteriaceae/Cardiobacterium	0	18.56	2.11037	0.50187	0.351845	0.648155	0.154513	E00643	25922	3	1	1	Sputum	0
Proteobacteria	Cardiobacterium_hominis	Bacteria/Proteobacteria/Gammaproteobacteria_Cardiobacteriales_Cardiobacteriaceae/Cardiobacterium/Cardiobacterium_hominis	0	18.56	2.11037	0.50187	0.351845	0.648155	0.154513	E00643	25922	3	1	1	Sputum	0
Proteobacteria	Cardiobacterium_valvarum	Bacteria/Proteobacteria/Gammaproteobacteria_Cardiobacteriales_Cardiobacteriaceae/Cardiobacterium/Cardiobacterium_valvarum	0	18.56	2.11037	0.50187	0.351845	0.648155	0.154513	E00643	25922	3	1	1	Sputum	0
Proteobacteria	Caulobacteraceae	Bacteria/Proteobacteria/Alphaproteobacteria/Caulobacterales/Caulobacteraceae	0	18.56	2.11037	0.50187	0.351845	0.648155	0.154513	E00643	25922	3	1	1	Sputum	0
Proteobacteria	Cedecea	Bacteria/Proteobacteria/Gammaproteobacteria/Enterobacteriales/Enterobacteriaceae/Cedecea	0	18.56	2.11037	0.50187	0.351845	0.648155	0.154513	E00643	25922	3	1	1	Sputum	0
Proteobacteria	Cellvibrio	Bacteria/Proteobacteria/Gammaproteobacteria/Pseudomonadales/Pseudomonadaceae/Cellvibrio	0	18.56	2.11037	0.50187	0.351845	0.648155	0.154513	E00643	25922	3	1	1	Sputum	0
Proteobacteria	Citrobacter	Bacteria/Proteobacteria/Gammaproteobacteria/Enterobacteriales/Enterobacteriaceae/Citrobacter	0	18.56	2.11037	0.50187	0.351845	0.648155	0.154513	E00643	25922	3	1	1	Sputum	0
Proteobacteria	Comamonadaceae	Bacteria/Proteobacteria/Betaproteobacteria/Burkholderiales/Comamonadaceae	0	18.56	2.11037	0.50187	0.351845	0.648155	0.154513	E00643	25922	3	1	1	Sputum	0
Proteobacteria	Comamonas	Bacteria/Proteobacteria/Betaproteobacteria/Burkholderiales/Comamonadaceae/Comamonas	0	18.56	2.11037	0.50187	0.351845	0.648155	0.154513	E00643	25922	3	1	1	Sputum	0
Proteobacteria	Comamonas_testosteroni	Bacteria/Proteobacteria/Betaproteobacteria/Burkholderiales/Comamonadaceae/Comamonas/Comamonas_testosteroni	0	18.56	2.11037	0.50187	0.351845	0.648155	0.154513	E00643	25922	3	1	1	Sputum	0
Proteobacteria	Conchiformibius_kuhniae	Bacteria/Proteobacteria/Betaproteobacteria/Neisseriales_Neisseriaceae_1/Conchiformibius/Conchiformibius_kuhniae	0	18.56	2.11037	0.50187	0.351845	0.648155	0.154513	E00643	25922	3	1	1	Sputum	0
Proteobacteria	Cronobacter	Bacteria/Proteobacteria/Gammaproteobacteria/Enterobacteriales/Enterobacteriaceae/Cronobacter	0	18.56	2.11037	0.50187	0.351845	0.648155	0.154513	E00643	25922	3	1	1	Sputum	0
Proteobacteria	Cupriavidus	Bacteria/Proteobacteria/Betaproteobacteria/Burkholderiales/Burkholderiaceae/Cupriavidus	0	18.56	2.11037	0.50187	0.351845	0.648155	0.154513	E00643	25922	3	1	1	Sputum	0
Proteobacteria	Delftia	Bacteria/Proteobacteria/Betaproteobacteria/Burkholderiales/Comamonadaceae/Delftia	0	18.56	2.11037	0.50187	0.351845	0.648155	0.154513	E00643	25922	3	1	1	Sputum	0
Proteobacteria	Derxia	Bacteria/Proteobacteria/Betaproteobacteria/Burkholderiales/Alcaligenaceae/Derxia	0	18.56	2.11037	0.50187	0.351845	0.648155	0.154513	E00643	25922	3	1	1	Sputum	0
Proteobacteria	Devosia	Bacteria/Proteobacteria/Alphaproteobacteria/Rhizobiales/Hyphomicrobiaceae/Devosia	0	18.56	2.11037	0.50187	0.351845	0.648155	0.154513	E00643	25922	3	1	1	Sputum	0
Proteobacteria	Dokdonella	Bacteria/Proteobacteria/Gammaproteobacteria/Xanthomonadales/Xanthomonadaceae/Dokdonella	0	18.56	2.11037	0.50187	0.351845	0.648155	0.154513	E00643	25922	3	1	1	Sputum	0
Proteobacteria	Eikenella	Bacteria/Proteobacteria/Betaproteobacteria/Neisseriales/Neisseriaceae/Eikenella	0	18.56	2.11037	0.50187	0.351845	0.648155	0.154513	E00643	25922	3	1	1	Sputum	0
Proteobacteria	Eikenella_corrodens	Bacteria/Proteobacteria/Betaproteobacteria/Neisseriales_Neisseriaceae_1/Eikenella/Eikenella_corrodens	0	18.56	2.11037	0.50187	0.351845	0.648155	0.154513	E00643	25922	3	1	1	Sputum	0
Proteobacteria	Enhydrobacter	Bacteria/Proteobacteria/Gammaproteobacteria/Pseudomonadales/Moraxellaceae/Enhydrobacter	0	18.56	2.11037	0.50187	0.351845	0.648155	0.154513	E00643	25922	3	1	1	Sputum	0
Proteobacteria	Enhygromyxa_salina	Bacteria/Proteobacteria/Deltaproteobacteria/Myxococcales/Nannocystineae/Nannocystaceae/Enhygromyxa/Enhygromyxa_salina	0	18.56	2.11037	0.50187	0.351845	0.648155	0.154513	E00643	25922	3	1	1	Sputum	0
Proteobacteria	Enterobacter	Bacteria/Proteobacteria/Gammaproteobacteria/Enterobacteriales/Enterobacteriaceae/Enterobacter	0	18.56	2.11037	0.50187	0.351845	0.648155	0.154513	E00643	25922	3	1	1	Sputum	0
Proteobacteria	Enterobacteriaceae	Bacteria/Proteobacteria/Gammaproteobacteria/Enterobacteriales/Enterobacteriaceae	0	18.56	2.11037	0.50187	0.351845	0.648155	0.154513	E00643	25922	3	1	1	Sputum	0
Proteobacteria	Erythrobacteraceae	Bacteria/Proteobacteria/Alphaproteobacteria/Sphingomonadales/Erythrobacteraceae	0	18.56	2.11037	0.50187	0.351845	0.648155	0.154513	E00643	25922	3	1	1	Sputum	0
Proteobacteria	Escherichia-Shigella	Bacteria/Proteobacteria/Gammaproteobacteria/Enterobacteriales/Enterobacteriaceae/Escherichia-Shigella	0	18.56	2.11037	0.50187	0.351845	0.648155	0.154513	E00643	25922	3	1	1	Sputum	0
Proteobacteria	Escherichia_coli	Bacteria/Proteobacteria/Gammaproteobacteria_1/Enterobacteriales_Enterobacteriaceae_1/Escherichia-Shigella/Escherichia_coli	0	18.56	2.11037	0.50187	0.351845	0.648155	0.154513	E00643	25922	3	1	1	Sputum	0
Proteobacteria	F0723	Bacteria/Proteobacteria/Alphaproteobacteria/Rhizobiales/F0723	0	18.56	2.11037	0.50187	0.351845	0.648155	0.154513	E00643	25922	3	1	1	Sputum	0
Proteobacteria	GOBB3-C201	Bacteria/Proteobacteria/Alphaproteobacteria/Sphingomonadales/GOBB3-C201	0	18.56	2.11037	0.50187	0.351845	0.648155	0.154513	E00643	25922	3	1	1	Sputum	0
Proteobacteria	Gammaproteobacteria	Bacteria/Proteobacteria/Gammaproteobacteria	0	18.56	2.11037	0.50187	0.351845	0.648155	0.154513	E00643	25922	3	1	1	Sputum	0
Proteobacteria	Haemophilus	Bacteria/Proteobacteria/Gammaproteobacteria/Pasteurellales/Pasteurellaceae/Haemophilus	1	18.56	2.11037	0.50187	0.351845	0.648155	0.154513	E00643	25922	3	1	1	Sputum	0.003857727
Proteobacteria	Haemophilus_influenzae	Bacteria/Proteobacteria/Gammaproteobacteria_1/Pasteurellales_Pasteurellaceae/Haemophilus_1/Haemophilus_influenzae	0	18.56	2.11037	0.50187	0.351845	0.648155	0.154513	E00643	25922	3	1	1	Sputum	0
Proteobacteria	Haemophilus_parainfluenzae	Bacteria/Proteobacteria/Gammaproteobacteria_1/Pasteurellales_Pasteurellaceae/Haemophilus_7/Haemophilus_parainfluenzae	0	18.56	2.11037	0.50187	0.351845	0.648155	0.154513	E00643	25922	3	1	1	Sputum	0
Proteobacteria	Haemophilus_pittmaniae	Bacteria/Proteobacteria/Gammaproteobacteria_1/Pasteurellales_Pasteurellaceae/Haemophilus_7/Haemophilus_pittmaniae	0	18.56	2.11037	0.50187	0.351845	0.648155	0.154513	E00643	25922	3	1	1	Sputum	0
Proteobacteria	Halomonas	Bacteria/Proteobacteria/Gammaproteobacteria/Oceanospirillales/Halomonadaceae/Halomonas	0	18.56	2.11037	0.50187	0.351845	0.648155	0.154513	E00643	25922	3	1	1	Sputum	0
Proteobacteria	Helicobacter	Bacteria/Proteobacteria/Epsilonproteobacteria/Campylobacterales/Helicobacteraceae/Helicobacter	0	18.56	2.11037	0.50187	0.351845	0.648155	0.154513	E00643	25922	3	1	1	Sputum	0
Proteobacteria	Herbaspirillum	Bacteria/Proteobacteria/Betaproteobacteria/Burkholderiales/Oxalobacteraceae/Herbaspirillum	0	18.56	2.11037	0.50187	0.351845	0.648155	0.154513	E00643	25922	3	1	1	Sputum	0
Proteobacteria	Herminiimonas	Bacteria/Proteobacteria/Betaproteobacteria/Burkholderiales/Oxalobacteraceae/Herminiimonas	0	18.56	2.11037	0.50187	0.351845	0.648155	0.154513	E00643	25922	3	1	1	Sputum	0
Proteobacteria	Hydrogenophaga	Bacteria/Proteobacteria/Betaproteobacteria/Burkholderiales/Comamonadaceae/Hydrogenophaga	0	18.56	2.11037	0.50187	0.351845	0.648155	0.154513	E00643	25922	3	1	1	Sputum	0
Proteobacteria	Hydrogenophilaceae	Bacteria/Proteobacteria/Betaproteobacteria/Hydrogenophilales/Hydrogenophilaceae	0	18.56	2.11037	0.50187	0.351845	0.648155	0.154513	E00643	25922	3	1	1	Sputum	0
Proteobacteria	Hydrogenophilus	Bacteria/Proteobacteria/Betaproteobacteria/Hydrogenophilales/Hydrogenophilaceae/Hydrogenophilus	0	18.56	2.11037	0.50187	0.351845	0.648155	0.154513	E00643	25922	3	1	1	Sputum	0
Proteobacteria	Hyphomicrobiaceae	Bacteria/Proteobacteria/Alphaproteobacteria/Rhizobiales/Hyphomicrobiaceae	0	18.56	2.11037	0.50187	0.351845	0.648155	0.154513	E00643	25922	3	1	1	Sputum	0
Proteobacteria	Hyphomicrobium	Bacteria/Proteobacteria/Alphaproteobacteria/Rhizobiales/Hyphomicrobiaceae/Hyphomicrobium	0	18.56	2.11037	0.50187	0.351845	0.648155	0.154513	E00643	25922	3	1	1	Sputum	0
Proteobacteria	Inquilinus	Bacteria/Proteobacteria/Alphaproteobacteria/Rhodospirillales/Rhodospirillaceae/Inquilinus	1	18.56	2.11037	0.50187	0.351845	0.648155	0.154513	E00643	25922	3	1	1	Sputum	0.003857727
Proteobacteria	Janthinobacterium	Bacteria/Proteobacteria/Betaproteobacteria/Burkholderiales/Oxalobacteraceae/Janthinobacterium	0	18.56	2.11037	0.50187	0.351845	0.648155	0.154513	E00643	25922	3	1	1	Sputum	0
Proteobacteria	Kaistia	Bacteria/Proteobacteria/Alphaproteobacteria/Rhizobiales/Rhizobiaceae/Kaistia	0	18.56	2.11037	0.50187	0.351845	0.648155	0.154513	E00643	25922	3	1	1	Sputum	0
Proteobacteria	Kerstersia	Bacteria/Proteobacteria/Betaproteobacteria/Burkholderiales/Alcaligenaceae/Kerstersia	0	18.56	2.11037	0.50187	0.351845	0.648155	0.154513	E00643	25922	3	1	1	Sputum	0
Proteobacteria	Kingella	Bacteria/Proteobacteria/Betaproteobacteria/Neisseriales/Neisseriaceae/Kingella	0	18.56	2.11037	0.50187	0.351845	0.648155	0.154513	E00643	25922	3	1	1	Sputum	0
Proteobacteria	Kingella_denitrificans	Bacteria/Proteobacteria/Betaproteobacteria/Neisseriales_Neisseriaceae_1/Kingella_1/Kingella_denitrificans	0	18.56	2.11037	0.50187	0.351845	0.648155	0.154513	E00643	25922	3	1	1	Sputum	0
Proteobacteria	Kingella_oralis	Bacteria/Proteobacteria/Betaproteobacteria/Neisseriales_Neisseriaceae_1/Kingella_2/Kingella_oralis	0	18.56	2.11037	0.50187	0.351845	0.648155	0.154513	E00643	25922	3	1	1	Sputum	0
Proteobacteria	Kingella_potus	Bacteria/Proteobacteria/Betaproteobacteria/Neisseriales_Neisseriaceae_1/Neisseria_1/Kingella_potus	0	18.56	2.11037	0.50187	0.351845	0.648155	0.154513	E00643	25922	3	1	1	Sputum	0
Proteobacteria	Lautropia	Bacteria/Proteobacteria/Betaproteobacteria/Burkholderiales/Burkholderiaceae/Lautropia	0	18.56	2.11037	0.50187	0.351845	0.648155	0.154513	E00643	25922	3	1	1	Sputum	0
Proteobacteria	Limnobacter	Bacteria/Proteobacteria/Betaproteobacteria/Burkholderiales/Burkholderiaceae/Limnobacter	0	18.56	2.11037	0.50187	0.351845	0.648155	0.154513	E00643	25922	3	1	1	Sputum	0
Proteobacteria	Luteibacter	Bacteria/Proteobacteria/Gammaproteobacteria/Xanthomonadales/Xanthomonadaceae/Luteibacter	0	18.56	2.11037	0.50187	0.351845	0.648155	0.154513	E00643	25922	3	1	1	Sputum	0
Proteobacteria	Lysobacter	Bacteria/Proteobacteria/Gammaproteobacteria/Xanthomonadales/Xanthomonadaceae/Lysobacter	0	18.56	2.11037	0.50187	0.351845	0.648155	0.154513	E00643	25922	3	1	1	Sputum	0
Proteobacteria	Magnetospirillum	Bacteria/Proteobacteria/Alphaproteobacteria/Rhodospirillales/Rhodospirillaceae/Magnetospirillum	0	18.56	2.11037	0.50187	0.351845	0.648155	0.154513	E00643	25922	3	1	1	Sputum	0
Proteobacteria	Massilia	Bacteria/Proteobacteria/Betaproteobacteria/Burkholderiales/Oxalobacteraceae/Massilia	0	18.56	2.11037	0.50187	0.351845	0.648155	0.154513	E00643	25922	3	1	1	Sputum	0
Proteobacteria	Mesorhizobium	Bacteria/Proteobacteria/Alphaproteobacteria/Rhizobiales/Phyllobacteriaceae/Mesorhizobium	0	18.56	2.11037	0.50187	0.351845	0.648155	0.154513	E00643	25922	3	1	1	Sputum	0
Proteobacteria	Methylobacillus	Bacteria/Proteobacteria/Betaproteobacteria/Methylophilales/Methylophilaceae/Methylobacillus	0	18.56	2.11037	0.50187	0.351845	0.648155	0.154513	E00643	25922	3	1	1	Sputum	0
Proteobacteria	Methylobacteriaceae	Bacteria/Proteobacteria/Alphaproteobacteria/Rhizobiales/Methylobacteriaceae	0	18.56	2.11037	0.50187	0.351845	0.648155	0.154513	E00643	25922	3	1	1	Sputum	0
Proteobacteria	Methylobacterium	Bacteria/Proteobacteria/Alphaproteobacteria/Rhizobiales/Methylobacteriaceae/Methylobacterium	0	18.56	2.11037	0.50187	0.351845	0.648155	0.154513	E00643	25922	3	1	1	Sputum	0
Proteobacteria	Methylobacterium_adhaesivum	Bacteria/Proteobacteria/Alphaproteobacteria/Rhizobiales_2/Methylobacteriaceae_Methylobacterium/Methylobacterium_adhaesivum	0	18.56	2.11037	0.50187	0.351845	0.648155	0.154513	E00643	25922	3	1	1	Sputum	0
Proteobacteria	Methylophilaceae	Bacteria/Proteobacteria/Betaproteobacteria/Methylophilales/Methylophilaceae	0	18.56	2.11037	0.50187	0.351845	0.648155	0.154513	E00643	25922	3	1	1	Sputum	0
Proteobacteria	Methylophilus	Bacteria/Proteobacteria/Betaproteobacteria/Methylophilales/Methylophilaceae/Methylophilus	0	18.56	2.11037	0.50187	0.351845	0.648155	0.154513	E00643	25922	3	1	1	Sputum	0
Proteobacteria	Microvirga	Bacteria/Proteobacteria/Alphaproteobacteria/Rhizobiales/Methylobacteriaceae/Microvirga	0	18.56	2.11037	0.50187	0.351845	0.648155	0.154513	E00643	25922	3	1	1	Sputum	0
Proteobacteria	Moraxella	Bacteria/Proteobacteria/Gammaproteobacteria/Pseudomonadales/Moraxellaceae/Moraxella	0	18.56	2.11037	0.50187	0.351845	0.648155	0.154513	E00643	25922	3	1	1	Sputum	0
Proteobacteria	Moraxellaceae	Bacteria/Proteobacteria/Gammaproteobacteria/Pseudomonadales/Moraxellaceae	0	18.56	2.11037	0.50187	0.351845	0.648155	0.154513	E00643	25922	3	1	1	Sputum	0
Proteobacteria	Myxococcales	Bacteria/Proteobacteria/Deltaproteobacteria/Myxococcales	0	18.56	2.11037	0.50187	0.351845	0.648155	0.154513	E00643	25922	3	1	1	Sputum	0
Proteobacteria	Neisseria	Bacteria/Proteobacteria/Betaproteobacteria/Neisseriales/Neisseriaceae/Neisseria	0	18.56	2.11037	0.50187	0.351845	0.648155	0.154513	E00643	25922	3	1	1	Sputum	0
Proteobacteria	Neisseria_bacilliformis	Bacteria/Proteobacteria/Betaproteobacteria/Neisseriales_Neisseriaceae_1/Neisseria_1/Neisseria_bacilliformis	0	18.56	2.11037	0.50187	0.351845	0.648155	0.154513	E00643	25922	3	1	1	Sputum	0
Proteobacteria	Neisseria_cinerea	Bacteria/Proteobacteria/Betaproteobacteria/Neisseriales_Neisseriaceae_1/Neisseria_1/Neisseria_cinerea	0	18.56	2.11037	0.50187	0.351845	0.648155	0.154513	E00643	25922	3	1	1	Sputum	0
Proteobacteria	Neisseria_dentiae	Bacteria/Proteobacteria/Betaproteobacteria/Neisseriales_Neisseriaceae_1/Neisseria_1/Neisseria_dentiae	0	18.56	2.11037	0.50187	0.351845	0.648155	0.154513	E00643	25922	3	1	1	Sputum	0
Proteobacteria	Neisseria_elongata	Bacteria/Proteobacteria/Betaproteobacteria/Neisseriales_Neisseriaceae_1/Neisseria_2/Neisseria_elongata	0	18.56	2.11037	0.50187	0.351845	0.648155	0.154513	E00643	25922	3	1	1	Sputum	0
Proteobacteria	Neisseria_flavescens	Bacteria/Proteobacteria/Betaproteobacteria/Neisseriales_Neisseriaceae_1/Neisseria_1/Neisseria_flavescens	0	18.56	2.11037	0.50187	0.351845	0.648155	0.154513	E00643	25922	3	1	1	Sputum	0
Proteobacteria	Neisseria_iguanae	Bacteria/Proteobacteria/Betaproteobacteria/Neisseriales_Neisseriaceae_1/Neisseria_1/Neisseria_iguanae	0	18.56	2.11037	0.50187	0.351845	0.648155	0.154513	E00643	25922	3	1	1	Sputum	0
Proteobacteria	Neisseria_mucosa	Bacteria/Proteobacteria/Betaproteobacteria/Neisseriales_Neisseriaceae_1/Neisseria_2/Neisseria_mucosa	0	18.56	2.11037	0.50187	0.351845	0.648155	0.154513	E00643	25922	3	1	1	Sputum	0
Proteobacteria	Neisseria_polysaccharea	Bacteria/Proteobacteria/Betaproteobacteria/Neisseriales_Neisseriaceae_1/Neisseria_1/Neisseria_polysaccharea	0	18.56	2.11037	0.50187	0.351845	0.648155	0.154513	E00643	25922	3	1	1	Sputum	0
Proteobacteria	Neisseria_sicca	Bacteria/Proteobacteria/Betaproteobacteria/Neisseriales_Neisseriaceae_1/Neisseria_2/Neisseria_sicca	0	18.56	2.11037	0.50187	0.351845	0.648155	0.154513	E00643	25922	3	1	1	Sputum	0
Proteobacteria	Neisseria_subflava	Bacteria/Proteobacteria/Betaproteobacteria/Neisseriales_Neisseriaceae_1/Neisseria_1/Neisseria_subflava	0	18.56	2.11037	0.50187	0.351845	0.648155	0.154513	E00643	25922	3	1	1	Sputum	0
Proteobacteria	Neisseriaceae	Bacteria/Proteobacteria/Betaproteobacteria/Neisseriales/Neisseriaceae	0	18.56	2.11037	0.50187	0.351845	0.648155	0.154513	E00643	25922	3	1	1	Sputum	0
Proteobacteria	Nitrosomonadaceae	Bacteria/Proteobacteria/Betaproteobacteria/Nitrosomonadales/Nitrosomonadaceae	0	18.56	2.11037	0.50187	0.351845	0.648155	0.154513	E00643	25922	3	1	1	Sputum	0
Proteobacteria	Nitrosomonas	Bacteria/Proteobacteria/Betaproteobacteria/Nitrosomonadales/Nitrosomonadaceae/Nitrosomonas	0	18.56	2.11037	0.50187	0.351845	0.648155	0.154513	E00643	25922	3	1	1	Sputum	0
Proteobacteria	Novosphingobium	Bacteria/Proteobacteria/Alphaproteobacteria/Sphingomonadales/Sphingomonadaceae/Novosphingobium	1	18.56	2.11037	0.50187	0.351845	0.648155	0.154513	E00643	25922	3	1	1	Sputum	0.003857727
Proteobacteria	Ochrobactrum	Bacteria/Proteobacteria/Alphaproteobacteria/Rhizobiales/Brucellaceae/Ochrobactrum	1	18.56	2.11037	0.50187	0.351845	0.648155	0.154513	E00643	25922	3	1	1	Sputum	0.003857727
Proteobacteria	Ottowia_thiooxydans	Bacteria/Proteobacteria/Betaproteobacteria/Burkholderiales/Comamonadaceae/Ottowia/Ottowia_thiooxydans	0	18.56	2.11037	0.50187	0.351845	0.648155	0.154513	E00643	25922	3	1	1	Sputum	0
Proteobacteria	Oxalobacteraceae	Bacteria/Proteobacteria/Betaproteobacteria/Burkholderiales/Oxalobacteraceae	0	18.56	2.11037	0.50187	0.351845	0.648155	0.154513	E00643	25922	3	1	1	Sputum	0
Proteobacteria	Pandoraea	Bacteria/Proteobacteria/Betaproteobacteria/Burkholderiales/Burkholderiaceae/Pandoraea	0	18.56	2.11037	0.50187	0.351845	0.648155	0.154513	E00643	25922	3	1	1	Sputum	0
Proteobacteria	Pantoea	Bacteria/Proteobacteria/Gammaproteobacteria/Enterobacteriales/Enterobacteriaceae/Pantoea	0	18.56	2.11037	0.50187	0.351845	0.648155	0.154513	E00643	25922	3	1	1	Sputum	0
Proteobacteria	Paracoccus	Bacteria/Proteobacteria/Alphaproteobacteria/Rhodobacterales/Rhodobacteraceae/Paracoccus	0	18.56	2.11037	0.50187	0.351845	0.648155	0.154513	E00643	25922	3	1	1	Sputum	0
Proteobacteria	Parasutterella	Bacteria/Proteobacteria/Betaproteobacteria/Burkholderiales/Alcaligenaceae/Parasutterella	0	18.56	2.11037	0.50187	0.351845	0.648155	0.154513	E00643	25922	3	1	1	Sputum	0
Proteobacteria	Pasteurellaceae	Bacteria/Proteobacteria/Gammaproteobacteria/Pasteurellales/Pasteurellaceae	0	18.56	2.11037	0.50187	0.351845	0.648155	0.154513	E00643	25922	3	1	1	Sputum	0
Proteobacteria	Pelomonas	Bacteria/Proteobacteria/Betaproteobacteria/Burkholderiales/Comamonadaceae/Pelomonas	0	18.56	2.11037	0.50187	0.351845	0.648155	0.154513	E00643	25922	3	1	1	Sputum	0
Proteobacteria	Phenylobacterium	Bacteria/Proteobacteria/Alphaproteobacteria/Caulobacterales/Caulobacteraceae/Phenylobacterium	0	18.56	2.11037	0.50187	0.351845	0.648155	0.154513	E00643	25922	3	1	1	Sputum	0
Proteobacteria	Phyllobacteriaceae	Bacteria/Proteobacteria/Alphaproteobacteria/Rhizobiales/Phyllobacteriaceae	0	18.56	2.11037	0.50187	0.351845	0.648155	0.154513	E00643	25922	3	1	1	Sputum	0
Proteobacteria	Phyllobacterium	Bacteria/Proteobacteria/Alphaproteobacteria/Rhizobiales/Phyllobacteriaceae/Phyllobacterium	0	18.56	2.11037	0.50187	0.351845	0.648155	0.154513	E00643	25922	3	1	1	Sputum	0
Proteobacteria	Pigmentiphaga	Bacteria/Proteobacteria/Betaproteobacteria/Burkholderiales/Alcaligenaceae/Pigmentiphaga	0	18.56	2.11037	0.50187	0.351845	0.648155	0.154513	E00643	25922	3	1	1	Sputum	0
Proteobacteria	Polynucleobacter	Bacteria/Proteobacteria/Betaproteobacteria/Burkholderiales/Burkholderiaceae/Polynucleobacter	0	18.56	2.11037	0.50187	0.351845	0.648155	0.154513	E00643	25922	3	1	1	Sputum	0
Proteobacteria	Porphyrobacter	Bacteria/Proteobacteria/Alphaproteobacteria/Sphingomonadales/Erythrobacteraceae/Porphyrobacter	0	18.56	2.11037	0.50187	0.351845	0.648155	0.154513	E00643	25922	3	1	1	Sputum	0
Proteobacteria	Proteobacteria	Bacteria/Proteobacteria	0	18.56	2.11037	0.50187	0.351845	0.648155	0.154513	E00643	25922	3	1	1	Sputum	0
Proteobacteria	Pseudochrobactrum	Bacteria/Proteobacteria/Alphaproteobacteria/Rhizobiales/Brucellaceae/Pseudochrobactrum	0	18.56	2.11037	0.50187	0.351845	0.648155	0.154513	E00643	25922	3	1	1	Sputum	0
Proteobacteria	Pseudomonadaceae	Bacteria/Proteobacteria/Gammaproteobacteria/Pseudomonadales/Pseudomonadaceae	0	18.56	2.11037	0.50187	0.351845	0.648155	0.154513	E00643	25922	3	1	1	Sputum	0
Proteobacteria	Pseudomonadales	Bacteria/Proteobacteria/Gammaproteobacteria/Pseudomonadales	0	18.56	2.11037	0.50187	0.351845	0.648155	0.154513	E00643	25922	3	1	1	Sputum	0
Proteobacteria	Pseudomonas	Bacteria/Proteobacteria/Gammaproteobacteria/Pseudomonadales/Pseudomonadaceae/Pseudomonas	3	18.56	2.11037	0.50187	0.351845	0.648155	0.154513	E00643	25922	3	1	1	Sputum	0.0115731811
Proteobacteria	Pseudomonas_aeruginosa	Bacteria/Proteobacteria/Gammaproteobacteria_1/Pseudomonadales_Pseudomonadaceae/Pseudomonas/Pseudomonas_aeruginosa	0	18.56	2.11037	0.50187	0.351845	0.648155	0.154513	E00643	25922	3	1	1	Sputum	0
Proteobacteria	Pseudomonas_fluorescens	Bacteria/Proteobacteria/Gammaproteobacteria_1/Pseudomonadales_Pseudomonadaceae/Pseudomonas/Pseudomonas_fluorescens	0	18.56	2.11037	0.50187	0.351845	0.648155	0.154513	E00643	25922	3	1	1	Sputum	0
Proteobacteria	Pseudoxanthomonas	Bacteria/Proteobacteria/Gammaproteobacteria/Xanthomonadales/Xanthomonadaceae/Pseudoxanthomonas	0	18.56	2.11037	0.50187	0.351845	0.648155	0.154513	E00643	25922	3	1	1	Sputum	0
Proteobacteria	Psychrobacter	Bacteria/Proteobacteria/Gammaproteobacteria/Pseudomonadales/Moraxellaceae/Psychrobacter	0	18.56	2.11037	0.50187	0.351845	0.648155	0.154513	E00643	25922	3	1	1	Sputum	0
Proteobacteria	Rahnella	Bacteria/Proteobacteria/Gammaproteobacteria/Enterobacteriales/Enterobacteriaceae/Rahnella	0	18.56	2.11037	0.50187	0.351845	0.648155	0.154513	E00643	25922	3	1	1	Sputum	0
Proteobacteria	Ralstonia	Bacteria/Proteobacteria/Betaproteobacteria/Burkholderiales/Burkholderiaceae/Ralstonia	0	18.56	2.11037	0.50187	0.351845	0.648155	0.154513	E00643	25922	3	1	1	Sputum	0
Proteobacteria	Ralstonia_mannitolilytica	Bacteria/Proteobacteria/Betaproteobacteria/Burkholderiales/Burkholderiaceae_2/Ralstonia/Ralstonia_mannitolilytica	0	18.56	2.11037	0.50187	0.351845	0.648155	0.154513	E00643	25922	3	1	1	Sputum	0
Proteobacteria	Ralstonia_pickettii	Bacteria/Proteobacteria/Betaproteobacteria/Burkholderiales/Burkholderiaceae_2/Ralstonia/Ralstonia_pickettii	0	18.56	2.11037	0.50187	0.351845	0.648155	0.154513	E00643	25922	3	1	1	Sputum	0
Proteobacteria	Raoultella	Bacteria/Proteobacteria/Gammaproteobacteria/Enterobacteriales/Enterobacteriaceae/Raoultella	0	18.56	2.11037	0.50187	0.351845	0.648155	0.154513	E00643	25922	3	1	1	Sputum	0
Proteobacteria	Reyranella	Bacteria/Proteobacteria/Alphaproteobacteria/Rhodospirillales/Family-Incertae-Sedis/Reyranella	0	18.56	2.11037	0.50187	0.351845	0.648155	0.154513	E00643	25922	3	1	1	Sputum	0
Proteobacteria	Rheinheimera	Bacteria/Proteobacteria/Gammaproteobacteria/Chromatiales/Chromatiaceae/Rheinheimera	0	18.56	2.11037	0.50187	0.351845	0.648155	0.154513	E00643	25922	3	1	1	Sputum	0
Proteobacteria	Rhizobiaceae	Bacteria/Proteobacteria/Alphaproteobacteria/Rhizobiales/Rhizobiaceae	0	18.56	2.11037	0.50187	0.351845	0.648155	0.154513	E00643	25922	3	1	1	Sputum	0
Proteobacteria	Rhizobiales	Bacteria/Proteobacteria/Alphaproteobacteria/Rhizobiales	0	18.56	2.11037	0.50187	0.351845	0.648155	0.154513	E00643	25922	3	1	1	Sputum	0
Proteobacteria	Rhizobium	Bacteria/Proteobacteria/Alphaproteobacteria/Rhizobiales/Rhizobiaceae/Rhizobium	0	18.56	2.11037	0.50187	0.351845	0.648155	0.154513	E00643	25922	3	1	1	Sputum	0
Proteobacteria	Rhizobium_lupini	Bacteria/Proteobacteria/Alphaproteobacteria/Rhizobiales_2/Bradyrhizobiaceae/Bradyrhizobium_2/Rhizobium_lupini	0	18.56	2.11037	0.50187	0.351845	0.648155	0.154513	E00643	25922	3	1	1	Sputum	0
Proteobacteria	Rhodobacter	Bacteria/Proteobacteria/Alphaproteobacteria/Rhodobacterales/Rhodobacteraceae/Rhodobacter	0	18.56	2.11037	0.50187	0.351845	0.648155	0.154513	E00643	25922	3	1	1	Sputum	0
Proteobacteria	Rhodobacteraceae	Bacteria/Proteobacteria/Alphaproteobacteria/Rhodobacterales/Rhodobacteraceae	0	18.56	2.11037	0.50187	0.351845	0.648155	0.154513	E00643	25922	3	1	1	Sputum	0
Proteobacteria	Rhodocyclaceae	Bacteria/Proteobacteria/Betaproteobacteria/Rhodocyclales/Rhodocyclaceae	0	18.56	2.11037	0.50187	0.351845	0.648155	0.154513	E00643	25922	3	1	1	Sputum	0
Proteobacteria	Rhodospirillaceae	Bacteria/Proteobacteria/Alphaproteobacteria/Rhodospirillales/Rhodospirillaceae	0	18.56	2.11037	0.50187	0.351845	0.648155	0.154513	E00643	25922	3	1	1	Sputum	0
Proteobacteria	Rickettsiella	Bacteria/Proteobacteria/Gammaproteobacteria/Legionellales/Coxiellaceae/Rickettsiella	0	18.56	2.11037	0.50187	0.351845	0.648155	0.154513	E00643	25922	3	1	1	Sputum	0
Proteobacteria	Roseateles	Bacteria/Proteobacteria/Betaproteobacteria/Burkholderiales/Comamonadaceae/Roseateles	0	18.56	2.11037	0.50187	0.351845	0.648155	0.154513	E00643	25922	3	1	1	Sputum	0
Proteobacteria	Roseomonas	Bacteria/Proteobacteria/Alphaproteobacteria/Rhodospirillales/Acetobacteraceae/Roseomonas	0	18.56	2.11037	0.50187	0.351845	0.648155	0.154513	E00643	25922	3	1	1	Sputum	0
Proteobacteria	Rubellimicrobium	Bacteria/Proteobacteria/Alphaproteobacteria/Rhodobacterales/Rhodobacteraceae/Rubellimicrobium	0	18.56	2.11037	0.50187	0.351845	0.648155	0.154513	E00643	25922	3	1	1	Sputum	0
Proteobacteria	Salinicola_socius	Bacteria/Proteobacteria/Gammaproteobacteria_1/Oceanospirillales_1/Halomonadaceae/Salinicola/Salinicola_socius	0	18.56	2.11037	0.50187	0.351845	0.648155	0.154513	E00643	25922	3	1	1	Sputum	0
Proteobacteria	Schlegelella	Bacteria/Proteobacteria/Betaproteobacteria/Burkholderiales/Comamonadaceae/Schlegelella	0	18.56	2.11037	0.50187	0.351845	0.648155	0.154513	E00643	25922	3	1	1	Sputum	0
Proteobacteria	Schlegelella_thermodepolymerans	Bacteria/Proteobacteria/Betaproteobacteria/Burkholderiales/Comamonadaceae/Schlegelella/Schlegelella_thermodepolymerans	0	18.56	2.11037	0.50187	0.351845	0.648155	0.154513	E00643	25922	3	1	1	Sputum	0
Proteobacteria	Serratia	Bacteria/Proteobacteria/Gammaproteobacteria/Enterobacteriales/Enterobacteriaceae/Serratia	0	18.56	2.11037	0.50187	0.351845	0.648155	0.154513	E00643	25922	3	1	1	Sputum	0
Proteobacteria	Shinella	Bacteria/Proteobacteria/Alphaproteobacteria/Rhizobiales/Rhizobiaceae/Shinella	0	18.56	2.11037	0.50187	0.351845	0.648155	0.154513	E00643	25922	3	1	1	Sputum	0
Proteobacteria	Sinobacteraceae	Bacteria/Proteobacteria/Gammaproteobacteria/Xanthomonadales/Sinobacteraceae	0	18.56	2.11037	0.50187	0.351845	0.648155	0.154513	E00643	25922	3	1	1	Sputum	0
Proteobacteria	Skermanella	Bacteria/Proteobacteria/Alphaproteobacteria/Rhodospirillales/Rhodospirillaceae/Skermanella	0	18.56	2.11037	0.50187	0.351845	0.648155	0.154513	E00643	25922	3	1	1	Sputum	0
Proteobacteria	Sorangiineae	Bacteria/Proteobacteria/Deltaproteobacteria/Myxococcales/Sorangiineae	0	18.56	2.11037	0.50187	0.351845	0.648155	0.154513	E00643	25922	3	1	1	Sputum	0
Proteobacteria	Sphaerotilus	Bacteria/Proteobacteria/Betaproteobacteria/Burkholderiales/Comamonadaceae/Sphaerotilus	0	18.56	2.11037	0.50187	0.351845	0.648155	0.154513	E00643	25922	3	1	1	Sputum	0
Proteobacteria	Sphingobium	Bacteria/Proteobacteria/Alphaproteobacteria/Sphingomonadales/Sphingomonadaceae/Sphingobium	0	18.56	2.11037	0.50187	0.351845	0.648155	0.154513	E00643	25922	3	1	1	Sputum	0
Proteobacteria	Sphingomonadaceae	Bacteria/Proteobacteria/Alphaproteobacteria/Sphingomonadales/Sphingomonadaceae	0	18.56	2.11037	0.50187	0.351845	0.648155	0.154513	E00643	25922	3	1	1	Sputum	0
Proteobacteria	Sphingomonadales	Bacteria/Proteobacteria/Alphaproteobacteria/Sphingomonadales	0	18.56	2.11037	0.50187	0.351845	0.648155	0.154513	E00643	25922	3	1	1	Sputum	0
Proteobacteria	Sphingomonas	Bacteria/Proteobacteria/Alphaproteobacteria/Sphingomonadales/Sphingomonadaceae/Sphingomonas	0	18.56	2.11037	0.50187	0.351845	0.648155	0.154513	E00643	25922	3	1	1	Sputum	0
Proteobacteria	Sphingopyxis	Bacteria/Proteobacteria/Alphaproteobacteria/Sphingomonadales/Sphingomonadaceae/Sphingopyxis	0	18.56	2.11037	0.50187	0.351845	0.648155	0.154513	E00643	25922	3	1	1	Sputum	0
Proteobacteria	Stenotrophomonas	Bacteria/Proteobacteria/Gammaproteobacteria/Xanthomonadales/Xanthomonadaceae/Stenotrophomonas	0	18.56	2.11037	0.50187	0.351845	0.648155	0.154513	E00643	25922	3	1	1	Sputum	0
Proteobacteria	Stenotrophomonas_maltophilia	Bacteria/Proteobacteria/Gammaproteobacteria_Xanthomonadales_Xanthomonadaceae/Stenotrophomonas/Stenotrophomonas_maltophilia	0	18.56	2.11037	0.50187	0.351845	0.648155	0.154513	E00643	25922	3	1	1	Sputum	0
Proteobacteria	Tatumella	Bacteria/Proteobacteria/Gammaproteobacteria/Enterobacteriales/Enterobacteriaceae/Tatumella	0	18.56	2.11037	0.50187	0.351845	0.648155	0.154513	E00643	25922	3	1	1	Sputum	0
Proteobacteria	Tepidimonas	Bacteria/Proteobacteria/Betaproteobacteria/Burkholderiales/Comamonadaceae/Tepidimonas	0	18.56	2.11037	0.50187	0.351845	0.648155	0.154513	E00643	25922	3	1	1	Sputum	0
Proteobacteria	Thauera	Bacteria/Proteobacteria/Betaproteobacteria/Rhodocyclales/Rhodocyclaceae/Thauera	0	18.56	2.11037	0.50187	0.351845	0.648155	0.154513	E00643	25922	3	1	1	Sputum	0
Proteobacteria	Thermomonas	Bacteria/Proteobacteria/Gammaproteobacteria/Xanthomonadales/Xanthomonadaceae/Thermomonas	0	18.56	2.11037	0.50187	0.351845	0.648155	0.154513	E00643	25922	3	1	1	Sputum	0
Proteobacteria	Thiobacillus	Bacteria/Proteobacteria/Betaproteobacteria/Hydrogenophilales/Hydrogenophilaceae/Thiobacillus	0	18.56	2.11037	0.50187	0.351845	0.648155	0.154513	E00643	25922	3	1	1	Sputum	0
Proteobacteria	Variovorax	Bacteria/Proteobacteria/Betaproteobacteria/Burkholderiales/Comamonadaceae/Variovorax	0	18.56	2.11037	0.50187	0.351845	0.648155	0.154513	E00643	25922	3	1	1	Sputum	0
Proteobacteria	Variovorax_soli	Bacteria/Proteobacteria/Betaproteobacteria/Burkholderiales/Comamonadaceae/Variovorax_2/Variovorax_soli	0	18.56	2.11037	0.50187	0.351845	0.648155	0.154513	E00643	25922	3	1	1	Sputum	0
Proteobacteria	Vogesella_lacus	Bacteria/Proteobacteria/Betaproteobacteria/Neisseriales_Neisseriaceae_1/Vogesella/Vogesella_lacus	0	18.56	2.11037	0.50187	0.351845	0.648155	0.154513	E00643	25922	3	1	1	Sputum	0
Proteobacteria	Xanthomonadaceae	Bacteria/Proteobacteria/Gammaproteobacteria/Xanthomonadales/Xanthomonadaceae	0	18.56	2.11037	0.50187	0.351845	0.648155	0.154513	E00643	25922	3	1	1	Sputum	0
Proteobacteria	Xanthomonadales	Bacteria/Proteobacteria/Gammaproteobacteria/Xanthomonadales	0	18.56	2.11037	0.50187	0.351845	0.648155	0.154513	E00643	25922	3	1	1	Sputum	0
Proteobacteria	Xanthomonas	Bacteria/Proteobacteria/Gammaproteobacteria/Xanthomonadales/Xanthomonadaceae/Xanthomonas	0	18.56	2.11037	0.50187	0.351845	0.648155	0.154513	E00643	25922	3	1	1	Sputum	0
Proteobacteria	Xylella	Bacteria/Proteobacteria/Gammaproteobacteria/Xanthomonadales/Xanthomonadaceae/Xylella	0	18.56	2.11037	0.50187	0.351845	0.648155	0.154513	E00643	25922	3	1	1	Sputum	0
Proteobacteria	Zoogloea	Bacteria/Proteobacteria/Betaproteobacteria/Rhodocyclales/Rhodocyclaceae/Zoogloea	0	18.56	2.11037	0.50187	0.351845	0.648155	0.154513	E00643	25922	3	1	1	Sputum	0
Proteobacteria	mitochondria	Bacteria/Proteobacteria/Alphaproteobacteria/Rickettsiales/mitochondria	0	18.56	2.11037	0.50187	0.351845	0.648155	0.154513	E00643	25922	3	1	1	Sputum	0
Proteobacteria	wr0007	Bacteria/Proteobacteria/Alphaproteobacteria/Rhodospirillales/wr0007	0	18.56	2.11037	0.50187	0.351845	0.648155	0.154513	E00643	25922	3	1	1	Sputum	0
Spirochaetae	Treponema	Bacteria/Spirochaetae/Spirochaetes/Spirochaetales/Spirochaetaceae/Treponema	0	18.56	2.11037	0.50187	0.351845	0.648155	0.154513	E00643	25922	3	1	1	Sputum	0
Spirochaetes	Treponema	Bacteria/Spirochaetes/Spirochaetes/Spirochaetales/Spirochaetaceae/Treponema	12	18.56	2.11037	0.50187	0.351845	0.648155	0.154513	E00643	25922	3	1	1	Sputum	0.0462927243
Spirochaetes_Spirochaetes	Treponema_denticola	Bacteria/Spirochaetes_Spirochaetes/Spirochaetales/Spirochaetaceae/Treponema_2/Treponema_denticola	0	18.56	2.11037	0.50187	0.351845	0.648155	0.154513	E00643	25922	3	1	1	Sputum	0
Spirochaetes_Spirochaetes	Treponema_medium	Bacteria/Spirochaetes_Spirochaetes/Spirochaetales/Spirochaetaceae/Treponema_2/Treponema_medium	0	18.56	2.11037	0.50187	0.351845	0.648155	0.154513	E00643	25922	3	1	1	Sputum	0
Spirochaetes_Spirochaetes	Treponema_socranskii	Bacteria/Spirochaetes_Spirochaetes/Spirochaetales/Spirochaetaceae/Treponema_2/Treponema_socranskii	0	18.56	2.11037	0.50187	0.351845	0.648155	0.154513	E00643	25922	3	1	1	Sputum	0
Spirochaetes_Spirochaetes	Treponema_vincentii	Bacteria/Spirochaetes_Spirochaetes/Spirochaetales/Spirochaetaceae/Treponema_2/Treponema_vincentii	0	18.56	2.11037	0.50187	0.351845	0.648155	0.154513	E00643	25922	3	1	1	Sputum	0
Synergistetes	Synergistaceae	Bacteria/Synergistetes/Synergistia/Synergistales/Synergistaceae	0	18.56	2.11037	0.50187	0.351845	0.648155	0.154513	E00643	25922	3	1	1	Sputum	0
TM6	TM6	Bacteria/TM6	0	18.56	2.11037	0.50187	0.351845	0.648155	0.154513	E00643	25922	3	1	1	Sputum	0
Tenericutes	Mycoplasma	Bacteria/Tenericutes/Mollicutes/Mycoplasmatales/Mycoplasmataceae/Mycoplasma	0	18.56	2.11037	0.50187	0.351845	0.648155	0.154513	E00643	25922	3	1	1	Sputum	0
Tenericutes	RF9	Bacteria/Tenericutes/Mollicutes/RF9	0	18.56	2.11037	0.50187	0.351845	0.648155	0.154513	E00643	25922	3	1	1	Sputum	0
Tenericutes	Ureaplasma	Bacteria/Tenericutes/Mollicutes/Mycoplasmatales/Mycoplasmataceae/Ureaplasma	0	18.56	2.11037	0.50187	0.351845	0.648155	0.154513	E00643	25922	3	1	1	Sputum	0
Tenericutes_Mollicutes	Mycoplasma_salivarium	Bacteria/Tenericutes_Mollicutes/Mycoplasmatales_Mycoplasmataceae/Mycoplasma_1/Mycoplasma_salivarium	0	18.56	2.11037	0.50187	0.351845	0.648155	0.154513	E00643	25922	3	1	1	Sputum	0
Thermotogae	Fervidobacterium	Bacteria/Thermotogae/Thermotogae/Thermotogales/Thermotogaceae/Fervidobacterium	0	18.56	2.11037	0.50187	0.351845	0.648155	0.154513	E00643	25922	3	1	1	Sputum	0
Acidobacteria	11-24	Bacteria/Acidobacteria/Acidobacteria/Subgroup-4/11-24	0	21.4	2.73843	0.621368	0.196969	0.803031	0.239933	E00644	18968	3	1	2	Sputum	0
Acidobacteria	Blastocatella	Bacteria/Acidobacteria/Acidobacteria/Subgroup-4/Family-Incertae-Sedis/Blastocatella	0	21.4	2.73843	0.621368	0.196969	0.803031	0.239933	E00644	18968	3	1	2	Sputum	0
Acidobacteria	Candidatus-Chloracidobacterium	Bacteria/Acidobacteria/Acidobacteria/Candidatus-Chloracidobacterium	0	21.4	2.73843	0.621368	0.196969	0.803031	0.239933	E00644	18968	3	1	2	Sputum	0
Acidobacteria	DA052	Bacteria/Acidobacteria/Acidobacteria/DA052	0	21.4	2.73843	0.621368	0.196969	0.803031	0.239933	E00644	18968	3	1	2	Sputum	0
Acidobacteria	Subgroup-6	Bacteria/Acidobacteria/Acidobacteria/Subgroup-6	0	21.4	2.73843	0.621368	0.196969	0.803031	0.239933	E00644	18968	3	1	2	Sputum	0
Actinobacteria	0319-6M6	Bacteria/Actinobacteria/Thermoleophilia/Solirubrobacterales/0319-6M6	0	21.4	2.73843	0.621368	0.196969	0.803031	0.239933	E00644	18968	3	1	2	Sputum	0
Actinobacteria	480-2	Bacteria/Actinobacteria/Thermoleophilia/Solirubrobacterales/480-2	0	21.4	2.73843	0.621368	0.196969	0.803031	0.239933	E00644	18968	3	1	2	Sputum	0
Actinobacteria	Acidimicrobiales	Bacteria/Actinobacteria/Acidimicrobiia/Acidimicrobiales	0	21.4	2.73843	0.621368	0.196969	0.803031	0.239933	E00644	18968	3	1	2	Sputum	0
Actinobacteria	Actinobacteria	Bacteria/Actinobacteria	1	21.4	2.73843	0.621368	0.196969	0.803031	0.239933	E00644	18968	3	1	2	Sputum	0.0052720371
Actinobacteria	Actinobacteria	Bacteria/Actinobacteria/Actinobacteria	0	21.4	2.73843	0.621368	0.196969	0.803031	0.239933	E00644	18968	3	1	2	Sputum	0
Actinobacteria	Actinobaculum	Bacteria/Actinobacteria/Actinobacteria/Actinomycetales/Actinomycetaceae/Actinobaculum	0	21.4	2.73843	0.621368	0.196969	0.803031	0.239933	E00644	18968	3	1	2	Sputum	0
Actinobacteria	Actinomyces	Bacteria/Actinobacteria/Actinobacteria/Actinomycetales/Actinomycetaceae/Actinomyces	1135	21.4	2.73843	0.621368	0.196969	0.803031	0.239933	E00644	18968	3	1	2	Sputum	5.9837621257
Actinobacteria	Actinomycetospora	Bacteria/Actinobacteria/Actinobacteria/Pseudonocardiales/Pseudonocardiaceae/Actinomycetospora	0	21.4	2.73843	0.621368	0.196969	0.803031	0.239933	E00644	18968	3	1	2	Sputum	0
Actinobacteria	Actinoplanes	Bacteria/Actinobacteria/Actinobacteria/Micromonosporales/Micromonosporaceae/Actinoplanes	0	21.4	2.73843	0.621368	0.196969	0.803031	0.239933	E00644	18968	3	1	2	Sputum	0
Actinobacteria	Actinotalea	Bacteria/Actinobacteria/Actinobacteria/Micrococcales/Cellulomonadaceae/Actinotalea	0	21.4	2.73843	0.621368	0.196969	0.803031	0.239933	E00644	18968	3	1	2	Sputum	0
Actinobacteria	Aeromicrobium	Bacteria/Actinobacteria/Actinobacteria/Propionibacteriales/Nocardioidaceae/Aeromicrobium	0	21.4	2.73843	0.621368	0.196969	0.803031	0.239933	E00644	18968	3	1	2	Sputum	0
Actinobacteria	Agrococcus	Bacteria/Actinobacteria/Actinobacteria/Micrococcales/Microbacteriaceae/Agrococcus	0	21.4	2.73843	0.621368	0.196969	0.803031	0.239933	E00644	18968	3	1	2	Sputum	0
Actinobacteria	Alloscardovia	Bacteria/Actinobacteria/Actinobacteria/Bifidobacteriales/Bifidobacteriaceae/Alloscardovia	0	21.4	2.73843	0.621368	0.196969	0.803031	0.239933	E00644	18968	3	1	2	Sputum	0
Actinobacteria	Arthrobacter	Bacteria/Actinobacteria/Actinobacteria/Micrococcales/Micrococcaceae/Arthrobacter	0	21.4	2.73843	0.621368	0.196969	0.803031	0.239933	E00644	18968	3	1	2	Sputum	0
Actinobacteria	Atopobium	Bacteria/Actinobacteria/Coriobacteriia/Coriobacteriales/Coriobacteriaceae/Atopobium	200	21.4	2.73843	0.621368	0.196969	0.803031	0.239933	E00644	18968	3	1	2	Sputum	1.054407423
Actinobacteria	Bifidobacteriaceae	Bacteria/Actinobacteria/Actinobacteria/Bifidobacteriales/Bifidobacteriaceae	0	21.4	2.73843	0.621368	0.196969	0.803031	0.239933	E00644	18968	3	1	2	Sputum	0
Actinobacteria	Bifidobacterium	Bacteria/Actinobacteria/Actinobacteria/Bifidobacteriales/Bifidobacteriaceae/Bifidobacterium	0	21.4	2.73843	0.621368	0.196969	0.803031	0.239933	E00644	18968	3	1	2	Sputum	0
Actinobacteria	Blastococcus	Bacteria/Actinobacteria/Actinobacteria/Frankiales/Geodermatophilaceae/Blastococcus	0	21.4	2.73843	0.621368	0.196969	0.803031	0.239933	E00644	18968	3	1	2	Sputum	0
Actinobacteria	Brachybacterium	Bacteria/Actinobacteria/Actinobacteria/Micrococcales/Dermabacteraceae/Brachybacterium	0	21.4	2.73843	0.621368	0.196969	0.803031	0.239933	E00644	18968	3	1	2	Sputum	0
Actinobacteria	Brevibacterium	Bacteria/Actinobacteria/Actinobacteria/Micrococcales/Brevibacteriaceae/Brevibacterium	0	21.4	2.73843	0.621368	0.196969	0.803031	0.239933	E00644	18968	3	1	2	Sputum	0
Actinobacteria	CL500-29-marine-group	Bacteria/Actinobacteria/Acidimicrobiia/Acidimicrobiales/Acidimicrobiaceae/CL500-29-marine-group	0	21.4	2.73843	0.621368	0.196969	0.803031	0.239933	E00644	18968	3	1	2	Sputum	0
Actinobacteria	Candidatus-Microthrix	Bacteria/Actinobacteria/Acidimicrobiia/Acidimicrobiales/Candidatus-Microthrix	0	21.4	2.73843	0.621368	0.196969	0.803031	0.239933	E00644	18968	3	1	2	Sputum	0
Actinobacteria	Cellulomonas	Bacteria/Actinobacteria/Actinobacteria/Micrococcales/Cellulomonadaceae/Cellulomonas	0	21.4	2.73843	0.621368	0.196969	0.803031	0.239933	E00644	18968	3	1	2	Sputum	0
Actinobacteria	Cellulosimicrobium	Bacteria/Actinobacteria/Actinobacteria/Micrococcales/Promicromonosporaceae/Cellulosimicrobium	0	21.4	2.73843	0.621368	0.196969	0.803031	0.239933	E00644	18968	3	1	2	Sputum	0
Actinobacteria	Clavibacter	Bacteria/Actinobacteria/Actinobacteria/Micrococcales/Microbacteriaceae/Clavibacter	0	21.4	2.73843	0.621368	0.196969	0.803031	0.239933	E00644	18968	3	1	2	Sputum	0
Actinobacteria	Coriobacteriaceae	Bacteria/Actinobacteria/Coriobacteriia/Coriobacteriales/Coriobacteriaceae	0	21.4	2.73843	0.621368	0.196969	0.803031	0.239933	E00644	18968	3	1	2	Sputum	0
Actinobacteria	Corynebacteriaceae	Bacteria/Actinobacteria/Actinobacteria/Corynebacteriales/Corynebacteriaceae	0	21.4	2.73843	0.621368	0.196969	0.803031	0.239933	E00644	18968	3	1	2	Sputum	0
Actinobacteria	Corynebacteriales	Bacteria/Actinobacteria/Actinobacteria/Corynebacteriales	0	21.4	2.73843	0.621368	0.196969	0.803031	0.239933	E00644	18968	3	1	2	Sputum	0
Actinobacteria	Corynebacterium	Bacteria/Actinobacteria/Actinobacteria/Corynebacteriales/Corynebacteriaceae/Corynebacterium	0	21.4	2.73843	0.621368	0.196969	0.803031	0.239933	E00644	18968	3	1	2	Sputum	0
Actinobacteria	Cryptobacterium	Bacteria/Actinobacteria/Coriobacteriia/Coriobacteriales/Coriobacteriaceae/Cryptobacterium	0	21.4	2.73843	0.621368	0.196969	0.803031	0.239933	E00644	18968	3	1	2	Sputum	0
Actinobacteria	Curtobacterium	Bacteria/Actinobacteria/Actinobacteria/Micrococcales/Microbacteriaceae/Curtobacterium	0	21.4	2.73843	0.621368	0.196969	0.803031	0.239933	E00644	18968	3	1	2	Sputum	0
Actinobacteria	Dermabacter	Bacteria/Actinobacteria/Actinobacteria/Micrococcales/Dermabacteraceae/Dermabacter	0	21.4	2.73843	0.621368	0.196969	0.803031	0.239933	E00644	18968	3	1	2	Sputum	0
Actinobacteria	Dermabacteraceae	Bacteria/Actinobacteria/Actinobacteria/Micrococcales/Dermabacteraceae	0	21.4	2.73843	0.621368	0.196969	0.803031	0.239933	E00644	18968	3	1	2	Sputum	0
Actinobacteria	Dermacoccaceae	Bacteria/Actinobacteria/Actinobacteria/Micrococcales/Dermacoccaceae	0	21.4	2.73843	0.621368	0.196969	0.803031	0.239933	E00644	18968	3	1	2	Sputum	0
Actinobacteria	Dermacoccus	Bacteria/Actinobacteria/Actinobacteria/Micrococcales/Dermacoccaceae/Dermacoccus	0	21.4	2.73843	0.621368	0.196969	0.803031	0.239933	E00644	18968	3	1	2	Sputum	0
Actinobacteria	Dietzia	Bacteria/Actinobacteria/Actinobacteria/Corynebacteriales/Dietziaceae/Dietzia	0	21.4	2.73843	0.621368	0.196969	0.803031	0.239933	E00644	18968	3	1	2	Sputum	0
Actinobacteria	Euzebya	Bacteria/Actinobacteria/Nitriliruptoria/Euzebyales/Euzebyaceae/Euzebya	0	21.4	2.73843	0.621368	0.196969	0.803031	0.239933	E00644	18968	3	1	2	Sputum	0
Actinobacteria	Frankiales	Bacteria/Actinobacteria/Actinobacteria/Frankiales	0	21.4	2.73843	0.621368	0.196969	0.803031	0.239933	E00644	18968	3	1	2	Sputum	0
Actinobacteria	Friedmanniella	Bacteria/Actinobacteria/Actinobacteria/Propionibacteriales/Propionibacteriaceae/Friedmanniella	0	21.4	2.73843	0.621368	0.196969	0.803031	0.239933	E00644	18968	3	1	2	Sputum	0
Actinobacteria	Frigoribacterium	Bacteria/Actinobacteria/Actinobacteria/Micrococcales/Microbacteriaceae/Frigoribacterium	0	21.4	2.73843	0.621368	0.196969	0.803031	0.239933	E00644	18968	3	1	2	Sputum	0
Actinobacteria	Gaiella	Bacteria/Actinobacteria/Thermoleophilia/Gaiellales/Gaiellaceae/Gaiella	0	21.4	2.73843	0.621368	0.196969	0.803031	0.239933	E00644	18968	3	1	2	Sputum	0
Actinobacteria	Gaiellales	Bacteria/Actinobacteria/Thermoleophilia/Gaiellales	0	21.4	2.73843	0.621368	0.196969	0.803031	0.239933	E00644	18968	3	1	2	Sputum	0
Actinobacteria	Geodermatophilaceae	Bacteria/Actinobacteria/Actinobacteria/Frankiales/Geodermatophilaceae	0	21.4	2.73843	0.621368	0.196969	0.803031	0.239933	E00644	18968	3	1	2	Sputum	0
Actinobacteria	Geodermatophilus	Bacteria/Actinobacteria/Actinobacteria/Frankiales/Geodermatophilaceae/Geodermatophilus	0	21.4	2.73843	0.621368	0.196969	0.803031	0.239933	E00644	18968	3	1	2	Sputum	0
Actinobacteria	Georgenia	Bacteria/Actinobacteria/Actinobacteria/Micrococcales/Bogoriellaceae/Georgenia	0	21.4	2.73843	0.621368	0.196969	0.803031	0.239933	E00644	18968	3	1	2	Sputum	0
Actinobacteria	Ilumatobacter	Bacteria/Actinobacteria/Acidimicrobiia/Acidimicrobiales/Acidimicrobiaceae/Ilumatobacter	0	21.4	2.73843	0.621368	0.196969	0.803031	0.239933	E00644	18968	3	1	2	Sputum	0
Actinobacteria	Intrasporangiaceae	Bacteria/Actinobacteria/Actinobacteria/Micrococcales/Intrasporangiaceae	0	21.4	2.73843	0.621368	0.196969	0.803031	0.239933	E00644	18968	3	1	2	Sputum	0
Actinobacteria	Janibacter	Bacteria/Actinobacteria/Actinobacteria/Micrococcales/Intrasporangiaceae/Janibacter	0	21.4	2.73843	0.621368	0.196969	0.803031	0.239933	E00644	18968	3	1	2	Sputum	0
Actinobacteria	Kineococcus	Bacteria/Actinobacteria/Actinobacteria/Kineosporiales/Kineosporiaceae/Kineococcus	0	21.4	2.73843	0.621368	0.196969	0.803031	0.239933	E00644	18968	3	1	2	Sputum	0
Actinobacteria	Kocuria	Bacteria/Actinobacteria/Actinobacteria/Micrococcales/Micrococcaceae/Kocuria	0	21.4	2.73843	0.621368	0.196969	0.803031	0.239933	E00644	18968	3	1	2	Sputum	0
Actinobacteria	Leifsonia	Bacteria/Actinobacteria/Actinobacteria/Micrococcales/Microbacteriaceae/Leifsonia	0	21.4	2.73843	0.621368	0.196969	0.803031	0.239933	E00644	18968	3	1	2	Sputum	0
Actinobacteria	Leucobacter	Bacteria/Actinobacteria/Actinobacteria/Micrococcales/Microbacteriaceae/Leucobacter	0	21.4	2.73843	0.621368	0.196969	0.803031	0.239933	E00644	18968	3	1	2	Sputum	0
Actinobacteria	MB-A2-108	Bacteria/Actinobacteria/MB-A2-108	0	21.4	2.73843	0.621368	0.196969	0.803031	0.239933	E00644	18968	3	1	2	Sputum	0
Actinobacteria	Marmoricola	Bacteria/Actinobacteria/Actinobacteria/Propionibacteriales/Nocardioidaceae/Marmoricola	0	21.4	2.73843	0.621368	0.196969	0.803031	0.239933	E00644	18968	3	1	2	Sputum	0
Actinobacteria	Microbacteriaceae	Bacteria/Actinobacteria/Actinobacteria/Micrococcales/Microbacteriaceae	0	21.4	2.73843	0.621368	0.196969	0.803031	0.239933	E00644	18968	3	1	2	Sputum	0
Actinobacteria	Microbacterium	Bacteria/Actinobacteria/Actinobacteria/Micrococcales/Microbacteriaceae/Microbacterium	0	21.4	2.73843	0.621368	0.196969	0.803031	0.239933	E00644	18968	3	1	2	Sputum	0
Actinobacteria	Micrococcaceae	Bacteria/Actinobacteria/Actinobacteria/Micrococcales/Micrococcaceae	0	21.4	2.73843	0.621368	0.196969	0.803031	0.239933	E00644	18968	3	1	2	Sputum	0
Actinobacteria	Micrococcales	Bacteria/Actinobacteria/Actinobacteria/Micrococcales	0	21.4	2.73843	0.621368	0.196969	0.803031	0.239933	E00644	18968	3	1	2	Sputum	0
Actinobacteria	Micrococcus	Bacteria/Actinobacteria/Actinobacteria/Micrococcales/Micrococcaceae/Micrococcus	0	21.4	2.73843	0.621368	0.196969	0.803031	0.239933	E00644	18968	3	1	2	Sputum	0
Actinobacteria	Mobiluncus	Bacteria/Actinobacteria/Actinobacteria/Actinomycetales/Actinomycetaceae/Mobiluncus	0	21.4	2.73843	0.621368	0.196969	0.803031	0.239933	E00644	18968	3	1	2	Sputum	0
Actinobacteria	Modestobacter	Bacteria/Actinobacteria/Actinobacteria/Frankiales/Geodermatophilaceae/Modestobacter	0	21.4	2.73843	0.621368	0.196969	0.803031	0.239933	E00644	18968	3	1	2	Sputum	0
Actinobacteria	Mycetocola	Bacteria/Actinobacteria/Actinobacteria/Micrococcales/Microbacteriaceae/Mycetocola	0	21.4	2.73843	0.621368	0.196969	0.803031	0.239933	E00644	18968	3	1	2	Sputum	0
Actinobacteria	Mycobacterium	Bacteria/Actinobacteria/Actinobacteria/Corynebacteriales/Mycobacteriaceae/Mycobacterium	0	21.4	2.73843	0.621368	0.196969	0.803031	0.239933	E00644	18968	3	1	2	Sputum	0
Actinobacteria	Nakamurella	Bacteria/Actinobacteria/Actinobacteria/Frankiales/Nakamurellaceae/Nakamurella	0	21.4	2.73843	0.621368	0.196969	0.803031	0.239933	E00644	18968	3	1	2	Sputum	0
Actinobacteria	Nesterenkonia	Bacteria/Actinobacteria/Actinobacteria/Micrococcales/Micrococcaceae/Nesterenkonia	0	21.4	2.73843	0.621368	0.196969	0.803031	0.239933	E00644	18968	3	1	2	Sputum	0
Actinobacteria	Nitriliruptor	Bacteria/Actinobacteria/Nitriliruptoria/Nitriliruptorales/Nitriliruptoraceae/Nitriliruptor	0	21.4	2.73843	0.621368	0.196969	0.803031	0.239933	E00644	18968	3	1	2	Sputum	0
Actinobacteria	Nocardia	Bacteria/Actinobacteria/Actinobacteria/Corynebacteriales/Nocardiaceae/Nocardia	0	21.4	2.73843	0.621368	0.196969	0.803031	0.239933	E00644	18968	3	1	2	Sputum	0
Actinobacteria	Nocardiaceae	Bacteria/Actinobacteria/Actinobacteria/Corynebacteriales/Nocardiaceae	0	21.4	2.73843	0.621368	0.196969	0.803031	0.239933	E00644	18968	3	1	2	Sputum	0
Actinobacteria	Nocardioidaceae	Bacteria/Actinobacteria/Actinobacteria/Propionibacteriales/Nocardioidaceae	0	21.4	2.73843	0.621368	0.196969	0.803031	0.239933	E00644	18968	3	1	2	Sputum	0
Actinobacteria	Nocardioides	Bacteria/Actinobacteria/Actinobacteria/Propionibacteriales/Nocardioidaceae/Nocardioides	0	21.4	2.73843	0.621368	0.196969	0.803031	0.239933	E00644	18968	3	1	2	Sputum	0
Actinobacteria	Ornithinicoccus	Bacteria/Actinobacteria/Actinobacteria/Micrococcales/Intrasporangiaceae/Ornithinicoccus	0	21.4	2.73843	0.621368	0.196969	0.803031	0.239933	E00644	18968	3	1	2	Sputum	0
Actinobacteria	Ornithinimicrobium	Bacteria/Actinobacteria/Actinobacteria/Micrococcales/Intrasporangiaceae/Ornithinimicrobium	0	21.4	2.73843	0.621368	0.196969	0.803031	0.239933	E00644	18968	3	1	2	Sputum	0
Actinobacteria	Patulibacter	Bacteria/Actinobacteria/Thermoleophilia/Solirubrobacterales/Patulibacteraceae/Patulibacter	0	21.4	2.73843	0.621368	0.196969	0.803031	0.239933	E00644	18968	3	1	2	Sputum	0
Actinobacteria	PeM15	Bacteria/Actinobacteria/Actinobacteria/PeM15	0	21.4	2.73843	0.621368	0.196969	0.803031	0.239933	E00644	18968	3	1	2	Sputum	0
Actinobacteria	Propionibacteriaceae	Bacteria/Actinobacteria/Actinobacteria/Propionibacteriales/Propionibacteriaceae	0	21.4	2.73843	0.621368	0.196969	0.803031	0.239933	E00644	18968	3	1	2	Sputum	0
Actinobacteria	Propionibacterium	Bacteria/Actinobacteria/Actinobacteria/Propionibacteriales/Propionibacteriaceae/Propionibacterium	0	21.4	2.73843	0.621368	0.196969	0.803031	0.239933	E00644	18968	3	1	2	Sputum	0
Actinobacteria	Propioniciclava	Bacteria/Actinobacteria/Actinobacteria/Propionibacteriales/Propionibacteriaceae/Propioniciclava	0	21.4	2.73843	0.621368	0.196969	0.803031	0.239933	E00644	18968	3	1	2	Sputum	0
Actinobacteria	Pseudonocardia	Bacteria/Actinobacteria/Actinobacteria/Pseudonocardiales/Pseudonocardiaceae/Pseudonocardia	0	21.4	2.73843	0.621368	0.196969	0.803031	0.239933	E00644	18968	3	1	2	Sputum	0
Actinobacteria	Pseudonocardiaceae	Bacteria/Actinobacteria/Actinobacteria/Pseudonocardiales/Pseudonocardiaceae	0	21.4	2.73843	0.621368	0.196969	0.803031	0.239933	E00644	18968	3	1	2	Sputum	0
Actinobacteria	Rhodococcus	Bacteria/Actinobacteria/Actinobacteria/Corynebacteriales/Nocardiaceae/Rhodococcus	5	21.4	2.73843	0.621368	0.196969	0.803031	0.239933	E00644	18968	3	1	2	Sputum	0.0263601856
Actinobacteria	Rothia	Bacteria/Actinobacteria/Actinobacteria/Micrococcales/Micrococcaceae/Rothia	262	21.4	2.73843	0.621368	0.196969	0.803031	0.239933	E00644	18968	3	1	2	Sputum	1.3812737242
Actinobacteria	Rubrobacter	Bacteria/Actinobacteria/Rubrobacteria/Rubrobacterales/Rubrobacteriaceae/Rubrobacter	0	21.4	2.73843	0.621368	0.196969	0.803031	0.239933	E00644	18968	3	1	2	Sputum	0
Actinobacteria	Saccharopolyspora	Bacteria/Actinobacteria/Actinobacteria/Pseudonocardiales/Pseudonocardiaceae/Saccharopolyspora	0	21.4	2.73843	0.621368	0.196969	0.803031	0.239933	E00644	18968	3	1	2	Sputum	0
Actinobacteria	Sanguibacter	Bacteria/Actinobacteria/Actinobacteria/Micrococcales/Sanguibacteraceae/Sanguibacter	0	21.4	2.73843	0.621368	0.196969	0.803031	0.239933	E00644	18968	3	1	2	Sputum	0
Actinobacteria	Scardovia	Bacteria/Actinobacteria/Actinobacteria/Bifidobacteriales/Bifidobacteriaceae/Scardovia	0	21.4	2.73843	0.621368	0.196969	0.803031	0.239933	E00644	18968	3	1	2	Sputum	0
Actinobacteria	Slackia	Bacteria/Actinobacteria/Coriobacteriia/Coriobacteriales/Coriobacteriaceae/Slackia	0	21.4	2.73843	0.621368	0.196969	0.803031	0.239933	E00644	18968	3	1	2	Sputum	0
Actinobacteria	Streptomyces	Bacteria/Actinobacteria/Actinobacteria/Streptomycetales/Streptomycetaceae/Streptomyces	0	21.4	2.73843	0.621368	0.196969	0.803031	0.239933	E00644	18968	3	1	2	Sputum	0
Actinobacteria	Tropheryma	Bacteria/Actinobacteria/Actinobacteria/Micrococcales/Cellulomonadaceae/Tropheryma	0	21.4	2.73843	0.621368	0.196969	0.803031	0.239933	E00644	18968	3	1	2	Sputum	0
Actinobacteria	Turicella	Bacteria/Actinobacteria/Actinobacteria/Corynebacteriales/Corynebacteriaceae/Turicella	0	21.4	2.73843	0.621368	0.196969	0.803031	0.239933	E00644	18968	3	1	2	Sputum	0
Actinobacteria_Actinobacteria	Actinomyces_gerencseriae	Bacteria/Actinobacteria_Actinobacteria/Actinobacteridae/Actinomycetales_Actinomycineae_Actinomycetaceae_Actinomyces_3/Actinomyces_gerencseriae	0	21.4	2.73843	0.621368	0.196969	0.803031	0.239933	E00644	18968	3	1	2	Sputum	0
Actinobacteria_Actinobacteria	Actinomyces_graevenitzii	Bacteria/Actinobacteria_Actinobacteria/Actinobacteridae/Actinomycetales_Actinomycineae_Actinomycetaceae_Actinomyces_3/Actinomyces_graevenitzii	0	21.4	2.73843	0.621368	0.196969	0.803031	0.239933	E00644	18968	3	1	2	Sputum	0
Actinobacteria_Actinobacteria	Actinomyces_lingnae	Bacteria/Actinobacteria_Actinobacteria/Actinobacteridae/Actinomycetales_Actinomycineae_Actinomycetaceae_Actinomyces_2/Actinomyces_lingnae	0	21.4	2.73843	0.621368	0.196969	0.803031	0.239933	E00644	18968	3	1	2	Sputum	0
Actinobacteria_Actinobacteria	Actinomyces_massiliensis	Bacteria/Actinobacteria_Actinobacteria/Actinobacteridae/Actinomycetales_Actinomycineae_Actinomycetaceae_Actinomyces_3/Actinomyces_massiliensis	0	21.4	2.73843	0.621368	0.196969	0.803031	0.239933	E00644	18968	3	1	2	Sputum	0
Actinobacteria_Actinobacteria	Actinomyces_meyeri	Bacteria/Actinobacteria_Actinobacteria/Actinobacteridae/Actinomycetales_Actinomycineae_Actinomycetaceae_Actinomyces_2/Actinomyces_meyeri	0	21.4	2.73843	0.621368	0.196969	0.803031	0.239933	E00644	18968	3	1	2	Sputum	0
Actinobacteria_Actinobacteria	Actinomyces_naeslundii	Bacteria/Actinobacteria_Actinobacteria/Actinobacteridae/Actinomycetales_Actinomycineae_Actinomycetaceae_Actinomyces_3/Actinomyces_naeslundii	0	21.4	2.73843	0.621368	0.196969	0.803031	0.239933	E00644	18968	3	1	2	Sputum	0
Actinobacteria_Actinobacteria	Actinomyces_odontolyticus	Bacteria/Actinobacteria_Actinobacteria/Actinobacteridae/Actinomycetales_Actinomycineae_Actinomycetaceae_Actinomyces_2/Actinomyces_odontolyticus	0	21.4	2.73843	0.621368	0.196969	0.803031	0.239933	E00644	18968	3	1	2	Sputum	0
Actinobacteria_Actinobacteria	Actinomyces_oris	Bacteria/Actinobacteria_Actinobacteria/Actinobacteridae/Actinomycetales_Actinomycineae_Actinomycetaceae_Actinomyces_3/Actinomyces_oris	0	21.4	2.73843	0.621368	0.196969	0.803031	0.239933	E00644	18968	3	1	2	Sputum	0
Actinobacteria_Actinobacteria	Actinomyces_urogenitalis	Bacteria/Actinobacteria_Actinobacteria/Actinobacteridae/Actinomycetales_Actinomycineae_Actinomycetaceae_Actinomyces_3/Actinomyces_urogenitalis	0	21.4	2.73843	0.621368	0.196969	0.803031	0.239933	E00644	18968	3	1	2	Sputum	0
Actinobacteria_Actinobacteria	Actinomyces_viscosus	Bacteria/Actinobacteria_Actinobacteria/Actinobacteridae/Actinomycetales_Actinomycineae_Actinomycetaceae_Actinomyces_3/Actinomyces_viscosus	0	21.4	2.73843	0.621368	0.196969	0.803031	0.239933	E00644	18968	3	1	2	Sputum	0
Actinobacteria_Actinobacteria	Atopobium_parvulum	Bacteria/Actinobacteria_Actinobacteria/Coriobacteridae_Coriobacteriales_Coriobacterineae_Coriobacteriaceae/Atopobium/Atopobium_parvulum	0	21.4	2.73843	0.621368	0.196969	0.803031	0.239933	E00644	18968	3	1	2	Sputum	0
Actinobacteria_Actinobacteria	Atopobium_rimae	Bacteria/Actinobacteria_Actinobacteria/Coriobacteridae_Coriobacteriales_Coriobacterineae_Coriobacteriaceae/Atopobium/Atopobium_rimae	0	21.4	2.73843	0.621368	0.196969	0.803031	0.239933	E00644	18968	3	1	2	Sputum	0
Actinobacteria_Actinobacteria	Corynebacterium_afermentans	Bacteria/Actinobacteria_Actinobacteria/Actinobacteridae/Actinomycetales_1/Corynebacterineae/Corynebacteriaceae/Corynebacterium_1/Corynebacterium_afermentans	0	21.4	2.73843	0.621368	0.196969	0.803031	0.239933	E00644	18968	3	1	2	Sputum	0
Actinobacteria_Actinobacteria	Corynebacterium_durum	Bacteria/Actinobacteria_Actinobacteria/Actinobacteridae/Actinomycetales_1/Corynebacterineae/Corynebacteriaceae/Corynebacterium_4/Corynebacterium_durum	0	21.4	2.73843	0.621368	0.196969	0.803031	0.239933	E00644	18968	3	1	2	Sputum	0
Actinobacteria_Actinobacteria	Corynebacterium_matruchotii	Bacteria/Actinobacteria_Actinobacteria/Actinobacteridae/Actinomycetales_1/Corynebacterineae/Corynebacteriaceae/Corynebacterium_4/Corynebacterium_matruchotii	0	21.4	2.73843	0.621368	0.196969	0.803031	0.239933	E00644	18968	3	1	2	Sputum	0
Actinobacteria_Actinobacteria	Corynebacterium_xerosis	Bacteria/Actinobacteria_Actinobacteria/Actinobacteridae/Actinomycetales_1/Corynebacterineae/Corynebacteriaceae/Corynebacterium_1/Corynebacterium_xerosis	0	21.4	2.73843	0.621368	0.196969	0.803031	0.239933	E00644	18968	3	1	2	Sputum	0
Actinobacteria_Actinobacteria	Cryptobacterium_curtum	Bacteria/Actinobacteria_Actinobacteria/Coriobacteridae_Coriobacteriales_Coriobacterineae_Coriobacteriaceae/Cryptobacterium/Cryptobacterium_curtum	0	21.4	2.73843	0.621368	0.196969	0.803031	0.239933	E00644	18968	3	1	2	Sputum	0
Actinobacteria_Actinobacteria	Luteococcus_japonicus	Bacteria/Actinobacteria_Actinobacteria/Actinobacteridae/Actinomycetales_Propionibacterineae/Propionibacteriaceae/Luteococcus/Luteococcus_japonicus	0	21.4	2.73843	0.621368	0.196969	0.803031	0.239933	E00644	18968	3	1	2	Sputum	0
Actinobacteria_Actinobacteria	Micrococcus_luteus	Bacteria/Actinobacteria_Actinobacteria/Actinobacteridae/Actinomycetales_Micrococcineae_1/Micrococcaceae/Micrococcus_1/Micrococcus_luteus	0	21.4	2.73843	0.621368	0.196969	0.803031	0.239933	E00644	18968	3	1	2	Sputum	0
Actinobacteria_Actinobacteria	Mycobacterium_chelonae	Bacteria/Actinobacteria_Actinobacteria/Actinobacteridae/Actinomycetales_1/Corynebacterineae/Mycobacteriaceae_Mycobacterium/Mycobacterium_chelonae	0	21.4	2.73843	0.621368	0.196969	0.803031	0.239933	E00644	18968	3	1	2	Sputum	0
Actinobacteria_Actinobacteria	Propionibacterium_acnes	Bacteria/Actinobacteria_Actinobacteria/Actinobacteridae/Actinomycetales_Propionibacterineae/Propionibacteriaceae/Propionibacterium_1/Propionibacterium_acnes	0	21.4	2.73843	0.621368	0.196969	0.803031	0.239933	E00644	18968	3	1	2	Sputum	0
Actinobacteria_Actinobacteria	Propionibacterium_propionicum	Bacteria/Actinobacteria_Actinobacteria/Actinobacteridae/Actinomycetales_Propionibacterineae/Propionibacteriaceae/Propionibacterium_2/Propionibacterium_propionicum	0	21.4	2.73843	0.621368	0.196969	0.803031	0.239933	E00644	18968	3	1	2	Sputum	0
Actinobacteria_Actinobacteria	Rothia_aeria	Bacteria/Actinobacteria_Actinobacteria/Actinobacteridae/Actinomycetales_Micrococcineae_1/Micrococcaceae/Rothia/Rothia_aeria	0	21.4	2.73843	0.621368	0.196969	0.803031	0.239933	E00644	18968	3	1	2	Sputum	0
Actinobacteria_Actinobacteria	Rothia_dentocariosa	Bacteria/Actinobacteria_Actinobacteria/Actinobacteridae/Actinomycetales_Micrococcineae_1/Micrococcaceae/Rothia/Rothia_dentocariosa	0	21.4	2.73843	0.621368	0.196969	0.803031	0.239933	E00644	18968	3	1	2	Sputum	0
Actinobacteria_Actinobacteria	Rothia_mucilaginosa	Bacteria/Actinobacteria_Actinobacteria/Actinobacteridae/Actinomycetales_Micrococcineae_1/Micrococcaceae/Rothia/Rothia_mucilaginosa	0	21.4	2.73843	0.621368	0.196969	0.803031	0.239933	E00644	18968	3	1	2	Sputum	0
Actinobacteria_Actinobacteria	Scardovia_inopinata	Bacteria/Actinobacteria_Actinobacteria/Actinobacteridae/Bifidobacteriales_Bifidobacteriaceae/Scardovia/Scardovia_inopinata	0	21.4	2.73843	0.621368	0.196969	0.803031	0.239933	E00644	18968	3	1	2	Sputum	0
BD1-5	BD1-5	Bacteria/BD1-5	0	21.4	2.73843	0.621368	0.196969	0.803031	0.239933	E00644	18968	3	1	2	Sputum	0
Bacteroidetes	Alistipes	Bacteria/Bacteroidetes/Bacteroidia/Bacteroidales/Rikenellaceae/Alistipes	0	21.4	2.73843	0.621368	0.196969	0.803031	0.239933	E00644	18968	3	1	2	Sputum	0
Bacteroidetes	Bacteroidales	Bacteria/Bacteroidetes/Bacteroidia/Bacteroidales	0	21.4	2.73843	0.621368	0.196969	0.803031	0.239933	E00644	18968	3	1	2	Sputum	0
Bacteroidetes	Bacteroides	Bacteria/Bacteroidetes/Bacteroidia/Bacteroidales/Bacteroidaceae/Bacteroides	0	21.4	2.73843	0.621368	0.196969	0.803031	0.239933	E00644	18968	3	1	2	Sputum	0
Bacteroidetes	Bacteroidetes	Bacteria/Bacteroidetes	0	21.4	2.73843	0.621368	0.196969	0.803031	0.239933	E00644	18968	3	1	2	Sputum	0
Bacteroidetes	Balneola_vulgaris	Bacteria/Bacteroidetes/Sphingobacteria_Sphingobacteriales_4/Chitinophagaceae/Balneola/Balneola_vulgaris	0	21.4	2.73843	0.621368	0.196969	0.803031	0.239933	E00644	18968	3	1	2	Sputum	0
Bacteroidetes	Bergeyella	Bacteria/Bacteroidetes/Flavobacteria/Flavobacteriales/Flavobacteriaceae/Bergeyella	0	21.4	2.73843	0.621368	0.196969	0.803031	0.239933	E00644	18968	3	1	2	Sputum	0
Bacteroidetes	Capnocytophaga	Bacteria/Bacteroidetes/Flavobacteria/Flavobacteriales/Flavobacteriaceae/Capnocytophaga	0	21.4	2.73843	0.621368	0.196969	0.803031	0.239933	E00644	18968	3	1	2	Sputum	0
Bacteroidetes	Capnocytophaga_gingivalis	Bacteria/Bacteroidetes/Flavobacteria_Flavobacteriales/Flavobacteriaceae_1/Capnocytophaga/Capnocytophaga_gingivalis	0	21.4	2.73843	0.621368	0.196969	0.803031	0.239933	E00644	18968	3	1	2	Sputum	0
Bacteroidetes	Capnocytophaga_granulosa	Bacteria/Bacteroidetes/Flavobacteria_Flavobacteriales/Flavobacteriaceae_1/Capnocytophaga/Capnocytophaga_granulosa	0	21.4	2.73843	0.621368	0.196969	0.803031	0.239933	E00644	18968	3	1	2	Sputum	0
Bacteroidetes	Capnocytophaga_leadbetteri	Bacteria/Bacteroidetes/Flavobacteria_Flavobacteriales/Flavobacteriaceae_1/Capnocytophaga/Capnocytophaga_leadbetteri	0	21.4	2.73843	0.621368	0.196969	0.803031	0.239933	E00644	18968	3	1	2	Sputum	0
Bacteroidetes	Capnocytophaga_ochracea	Bacteria/Bacteroidetes/Flavobacteria_Flavobacteriales/Flavobacteriaceae_1/Capnocytophaga/Capnocytophaga_ochracea	0	21.4	2.73843	0.621368	0.196969	0.803031	0.239933	E00644	18968	3	1	2	Sputum	0
Bacteroidetes	Capnocytophaga_sputigena	Bacteria/Bacteroidetes/Flavobacteria_Flavobacteriales/Flavobacteriaceae_1/Capnocytophaga/Capnocytophaga_sputigena	0	21.4	2.73843	0.621368	0.196969	0.803031	0.239933	E00644	18968	3	1	2	Sputum	0
Bacteroidetes	Cesiribacter	Bacteria/Bacteroidetes/Cytophagia/Cytophagales/Flammeovirgaceae/Cesiribacter	0	21.4	2.73843	0.621368	0.196969	0.803031	0.239933	E00644	18968	3	1	2	Sputum	0
Bacteroidetes	Chitinophagaceae	Bacteria/Bacteroidetes/Sphingobacteriia/Sphingobacteriales/Chitinophagaceae	0	21.4	2.73843	0.621368	0.196969	0.803031	0.239933	E00644	18968	3	1	2	Sputum	0
Bacteroidetes	Chryseobacterium	Bacteria/Bacteroidetes/Flavobacteria/Flavobacteriales/Flavobacteriaceae/Chryseobacterium	0	21.4	2.73843	0.621368	0.196969	0.803031	0.239933	E00644	18968	3	1	2	Sputum	0
Bacteroidetes	Chryseobacterium_gregarium	Bacteria/Bacteroidetes/Flavobacteria_Flavobacteriales/Flavobacteriaceae_2/Chryseobacterium_6/Chryseobacterium_gregarium	0	21.4	2.73843	0.621368	0.196969	0.803031	0.239933	E00644	18968	3	1	2	Sputum	0
Bacteroidetes	Chryseobacterium_palustre	Bacteria/Bacteroidetes/Flavobacteria_Flavobacteriales/Flavobacteriaceae_2/Chryseobacterium_6/Chryseobacterium_palustre	0	21.4	2.73843	0.621368	0.196969	0.803031	0.239933	E00644	18968	3	1	2	Sputum	0
Bacteroidetes	Cloacibacterium	Bacteria/Bacteroidetes/Flavobacteria/Flavobacteriales/Flavobacteriaceae/Cloacibacterium	0	21.4	2.73843	0.621368	0.196969	0.803031	0.239933	E00644	18968	3	1	2	Sputum	0
Bacteroidetes	Cloacibacterium_normanense	Bacteria/Bacteroidetes/Flavobacteria_Flavobacteriales/Flavobacteriaceae_2/Cloacibacterium/Cloacibacterium_normanense	0	21.4	2.73843	0.621368	0.196969	0.803031	0.239933	E00644	18968	3	1	2	Sputum	0
Bacteroidetes	Cyclobacteriaceae	Bacteria/Bacteroidetes/Cytophagia/Cytophagales/Cyclobacteriaceae	0	21.4	2.73843	0.621368	0.196969	0.803031	0.239933	E00644	18968	3	1	2	Sputum	0
Bacteroidetes	Cytophagaceae	Bacteria/Bacteroidetes/Cytophagia/Cytophagales/Cytophagaceae	0	21.4	2.73843	0.621368	0.196969	0.803031	0.239933	E00644	18968	3	1	2	Sputum	0
Bacteroidetes	Cytophagales	Bacteria/Bacteroidetes/Cytophagia/Cytophagales	0	21.4	2.73843	0.621368	0.196969	0.803031	0.239933	E00644	18968	3	1	2	Sputum	0
Bacteroidetes	Dyadobacter	Bacteria/Bacteroidetes/Cytophagia/Cytophagales/Cytophagaceae/Dyadobacter	0	21.4	2.73843	0.621368	0.196969	0.803031	0.239933	E00644	18968	3	1	2	Sputum	0
Bacteroidetes	Dysgonomonas_gadei	Bacteria/Bacteroidetes/Bacteroidia_Bacteroidales/Porphyromonadaceae_1/Dysgonomonas/Dysgonomonas_gadei	0	21.4	2.73843	0.621368	0.196969	0.803031	0.239933	E00644	18968	3	1	2	Sputum	0
Bacteroidetes	Elizabethkingia_meningoseptica	Bacteria/Bacteroidetes/Flavobacteria_Flavobacteriales/Flavobacteriaceae_2/Elizabethkingia/Elizabethkingia_meningoseptica	0	21.4	2.73843	0.621368	0.196969	0.803031	0.239933	E00644	18968	3	1	2	Sputum	0
Bacteroidetes	Elizabethkingia_miricola	Bacteria/Bacteroidetes/Flavobacteria_Flavobacteriales/Flavobacteriaceae_2/Elizabethkingia/Elizabethkingia_miricola	0	21.4	2.73843	0.621368	0.196969	0.803031	0.239933	E00644	18968	3	1	2	Sputum	0
Bacteroidetes	Ferruginibacter	Bacteria/Bacteroidetes/Sphingobacteriia/Sphingobacteriales/Chitinophagaceae/Ferruginibacter	0	21.4	2.73843	0.621368	0.196969	0.803031	0.239933	E00644	18968	3	1	2	Sputum	0
Bacteroidetes	Flavisolibacter	Bacteria/Bacteroidetes/Sphingobacteriia/Sphingobacteriales/Chitinophagaceae/Flavisolibacter	0	21.4	2.73843	0.621368	0.196969	0.803031	0.239933	E00644	18968	3	1	2	Sputum	0
Bacteroidetes	Flavobacteriaceae	Bacteria/Bacteroidetes/Flavobacteria/Flavobacteriales/Flavobacteriaceae	0	21.4	2.73843	0.621368	0.196969	0.803031	0.239933	E00644	18968	3	1	2	Sputum	0
Bacteroidetes	Flavobacterium	Bacteria/Bacteroidetes/Flavobacteria/Flavobacteriales/Flavobacteriaceae/Flavobacterium	0	21.4	2.73843	0.621368	0.196969	0.803031	0.239933	E00644	18968	3	1	2	Sputum	0
Bacteroidetes	Flexibacter	Bacteria/Bacteroidetes/Cytophagia/Cytophagales/Cytophagaceae/Flexibacter	0	21.4	2.73843	0.621368	0.196969	0.803031	0.239933	E00644	18968	3	1	2	Sputum	0
Bacteroidetes	Flexibacter_tractuosus	Bacteria/Bacteroidetes/Sphingobacteria_Sphingobacteriales_3/Flammeovirgaceae_2/Perexilibacter/Flexibacter_tractuosus	0	21.4	2.73843	0.621368	0.196969	0.803031	0.239933	E00644	18968	3	1	2	Sputum	0
Bacteroidetes	Gillisia	Bacteria/Bacteroidetes/Flavobacteria/Flavobacteriales/Flavobacteriaceae/Gillisia	0	21.4	2.73843	0.621368	0.196969	0.803031	0.239933	E00644	18968	3	1	2	Sputum	0
Bacteroidetes	Hydrotalea	Bacteria/Bacteroidetes/Sphingobacteriia/Sphingobacteriales/Chitinophagaceae/Hydrotalea	0	21.4	2.73843	0.621368	0.196969	0.803031	0.239933	E00644	18968	3	1	2	Sputum	0
Bacteroidetes	Hymenobacter	Bacteria/Bacteroidetes/Cytophagia/Cytophagales/Cytophagaceae/Hymenobacter	0	21.4	2.73843	0.621368	0.196969	0.803031	0.239933	E00644	18968	3	1	2	Sputum	0
Bacteroidetes	Lacibacter	Bacteria/Bacteroidetes/Sphingobacteriia/Sphingobacteriales/Chitinophagaceae/Lacibacter	0	21.4	2.73843	0.621368	0.196969	0.803031	0.239933	E00644	18968	3	1	2	Sputum	0
Bacteroidetes	Leadbetterella	Bacteria/Bacteroidetes/Cytophagia/Cytophagales/Cytophagaceae/Leadbetterella	0	21.4	2.73843	0.621368	0.196969	0.803031	0.239933	E00644	18968	3	1	2	Sputum	0
Bacteroidetes	Mucilaginibacter	Bacteria/Bacteroidetes/Sphingobacteriia/Sphingobacteriales/Sphingobacteriaceae/Mucilaginibacter	0	21.4	2.73843	0.621368	0.196969	0.803031	0.239933	E00644	18968	3	1	2	Sputum	0
Bacteroidetes	Myroides_odoratus	Bacteria/Bacteroidetes/Flavobacteria_Flavobacteriales/Flavobacteriaceae_1/Myroides/Myroides_odoratus	0	21.4	2.73843	0.621368	0.196969	0.803031	0.239933	E00644	18968	3	1	2	Sputum	0
Bacteroidetes	Odoribacter	Bacteria/Bacteroidetes/Bacteroidia/Bacteroidales/Porphyromonadaceae/Odoribacter	0	21.4	2.73843	0.621368	0.196969	0.803031	0.239933	E00644	18968	3	1	2	Sputum	0
Bacteroidetes	Ornithobacterium	Bacteria/Bacteroidetes/Flavobacteria/Flavobacteriales/Flavobacteriaceae/Ornithobacterium	0	21.4	2.73843	0.621368	0.196969	0.803031	0.239933	E00644	18968	3	1	2	Sputum	0
Bacteroidetes	Paludibacter	Bacteria/Bacteroidetes/Bacteroidia/Bacteroidales/Porphyromonadaceae/Paludibacter	0	21.4	2.73843	0.621368	0.196969	0.803031	0.239933	E00644	18968	3	1	2	Sputum	0
Bacteroidetes	Parabacteroides	Bacteria/Bacteroidetes/Bacteroidia/Bacteroidales/Porphyromonadaceae/Parabacteroides	0	21.4	2.73843	0.621368	0.196969	0.803031	0.239933	E00644	18968	3	1	2	Sputum	0
Bacteroidetes	Paraprevotella_xylaniphila	Bacteria/Bacteroidetes/Bacteroidia_Bacteroidales/Prevotellaceae/Paraprevotella/Paraprevotella_xylaniphila	0	21.4	2.73843	0.621368	0.196969	0.803031	0.239933	E00644	18968	3	1	2	Sputum	0
Bacteroidetes	Pedobacter	Bacteria/Bacteroidetes/Sphingobacteriia/Sphingobacteriales/Sphingobacteriaceae/Pedobacter	0	21.4	2.73843	0.621368	0.196969	0.803031	0.239933	E00644	18968	3	1	2	Sputum	0
Bacteroidetes	Porphyromonadaceae	Bacteria/Bacteroidetes/Bacteroidia/Bacteroidales/Porphyromonadaceae	1	21.4	2.73843	0.621368	0.196969	0.803031	0.239933	E00644	18968	3	1	2	Sputum	0.0052720371
Bacteroidetes	Porphyromonas	Bacteria/Bacteroidetes/Bacteroidia/Bacteroidales/Porphyromonadaceae/Porphyromonas	0	21.4	2.73843	0.621368	0.196969	0.803031	0.239933	E00644	18968	3	1	2	Sputum	0
Bacteroidetes	Porphyromonas_catoniae	Bacteria/Bacteroidetes/Bacteroidia_Bacteroidales/Porphyromonadaceae_1/Porphyromonas/Porphyromonas_catoniae	0	21.4	2.73843	0.621368	0.196969	0.803031	0.239933	E00644	18968	3	1	2	Sputum	0
Bacteroidetes	Porphyromonas_endodontalis	Bacteria/Bacteroidetes/Bacteroidia_Bacteroidales/Porphyromonadaceae_1/Porphyromonas/Porphyromonas_endodontalis	0	21.4	2.73843	0.621368	0.196969	0.803031	0.239933	E00644	18968	3	1	2	Sputum	0
Bacteroidetes	Porphyromonas_gingivalis	Bacteria/Bacteroidetes/Bacteroidia_Bacteroidales/Porphyromonadaceae_1/Porphyromonas/Porphyromonas_gingivalis	0	21.4	2.73843	0.621368	0.196969	0.803031	0.239933	E00644	18968	3	1	2	Sputum	0
Bacteroidetes	Porphyromonas_gulae	Bacteria/Bacteroidetes/Bacteroidia_Bacteroidales/Porphyromonadaceae_1/Porphyromonas/Porphyromonas_gulae	0	21.4	2.73843	0.621368	0.196969	0.803031	0.239933	E00644	18968	3	1	2	Sputum	0
Bacteroidetes	Prevotella	Bacteria/Bacteroidetes/Bacteroidia/Bacteroidales/Prevotellaceae/Prevotella	1561	21.4	2.73843	0.621368	0.196969	0.803031	0.239933	E00644	18968	3	1	2	Sputum	8.2296499367
Bacteroidetes	Prevotella_DO039	Bacteria/Bacteroidetes/Bacteroidia_Bacteroidales/Prevotellaceae/Prevotella_11/Prevotella_DO039	0	21.4	2.73843	0.621368	0.196969	0.803031	0.239933	E00644	18968	3	1	2	Sputum	0
Bacteroidetes	Prevotella_amnii	Bacteria/Bacteroidetes/Bacteroidia_Bacteroidales/Prevotellaceae/Prevotella_10/Prevotella_amnii	0	21.4	2.73843	0.621368	0.196969	0.803031	0.239933	E00644	18968	3	1	2	Sputum	0
Bacteroidetes	Prevotella_aurantiaca	Bacteria/Bacteroidetes/Bacteroidia_Bacteroidales/Prevotellaceae/Prevotella_10/Prevotella_aurantiaca	0	21.4	2.73843	0.621368	0.196969	0.803031	0.239933	E00644	18968	3	1	2	Sputum	0
Bacteroidetes	Prevotella_bivia	Bacteria/Bacteroidetes/Bacteroidia_Bacteroidales/Prevotellaceae/Prevotella_10/Prevotella_bivia	0	21.4	2.73843	0.621368	0.196969	0.803031	0.239933	E00644	18968	3	1	2	Sputum	0
Bacteroidetes	Prevotella_copri	Bacteria/Bacteroidetes/Bacteroidia_Bacteroidales/Prevotellaceae/Prevotella_9/Prevotella_copri	0	21.4	2.73843	0.621368	0.196969	0.803031	0.239933	E00644	18968	3	1	2	Sputum	0
Bacteroidetes	Prevotella_denticola	Bacteria/Bacteroidetes/Bacteroidia_Bacteroidales/Prevotellaceae/Prevotella_7/Prevotella_denticola	0	21.4	2.73843	0.621368	0.196969	0.803031	0.239933	E00644	18968	3	1	2	Sputum	0
Bacteroidetes	Prevotella_disiens	Bacteria/Bacteroidetes/Bacteroidia_Bacteroidales/Prevotellaceae/Prevotella_10/Prevotella_disiens	0	21.4	2.73843	0.621368	0.196969	0.803031	0.239933	E00644	18968	3	1	2	Sputum	0
Bacteroidetes	Prevotella_enoeca	Bacteria/Bacteroidetes/Bacteroidia_Bacteroidales/Prevotellaceae/Prevotella_7/Prevotella_enoeca	0	21.4	2.73843	0.621368	0.196969	0.803031	0.239933	E00644	18968	3	1	2	Sputum	0
Bacteroidetes	Prevotella_histicola	Bacteria/Bacteroidetes/Bacteroidia_Bacteroidales/Prevotellaceae/Prevotella_7/Prevotella_histicola	0	21.4	2.73843	0.621368	0.196969	0.803031	0.239933	E00644	18968	3	1	2	Sputum	0
Bacteroidetes	Prevotella_intermedia	Bacteria/Bacteroidetes/Bacteroidia_Bacteroidales/Prevotellaceae/Prevotella_10/Prevotella_intermedia	0	21.4	2.73843	0.621368	0.196969	0.803031	0.239933	E00644	18968	3	1	2	Sputum	0
Bacteroidetes	Prevotella_loescheii	Bacteria/Bacteroidetes/Bacteroidia_Bacteroidales/Prevotellaceae/Prevotella_2/Prevotella_loescheii	0	21.4	2.73843	0.621368	0.196969	0.803031	0.239933	E00644	18968	3	1	2	Sputum	0
Bacteroidetes	Prevotella_maculosa	Bacteria/Bacteroidetes/Bacteroidia_Bacteroidales/Prevotellaceae/Prevotella_5/Prevotella_maculosa	0	21.4	2.73843	0.621368	0.196969	0.803031	0.239933	E00644	18968	3	1	2	Sputum	0
Bacteroidetes	Prevotella_marshii	Bacteria/Bacteroidetes/Bacteroidia_Bacteroidales/Prevotellaceae/Prevotella_2/Prevotella_marshii	0	21.4	2.73843	0.621368	0.196969	0.803031	0.239933	E00644	18968	3	1	2	Sputum	0
Bacteroidetes	Prevotella_melaninogenica	Bacteria/Bacteroidetes/Bacteroidia_Bacteroidales/Prevotellaceae/Prevotella_7/Prevotella_melaninogenica	0	21.4	2.73843	0.621368	0.196969	0.803031	0.239933	E00644	18968	3	1	2	Sputum	0
Bacteroidetes	Prevotella_micans	Bacteria/Bacteroidetes/Bacteroidia_Bacteroidales/Prevotellaceae/Prevotella_3/Prevotella_micans	0	21.4	2.73843	0.621368	0.196969	0.803031	0.239933	E00644	18968	3	1	2	Sputum	0
Bacteroidetes	Prevotella_nanceiensis	Bacteria/Bacteroidetes/Bacteroidia_Bacteroidales/Prevotellaceae/Prevotella_3/Prevotella_nanceiensis	0	21.4	2.73843	0.621368	0.196969	0.803031	0.239933	E00644	18968	3	1	2	Sputum	0
Bacteroidetes	Prevotella_nigrescens	Bacteria/Bacteroidetes/Bacteroidia_Bacteroidales/Prevotellaceae/Prevotella_10/Prevotella_nigrescens	0	21.4	2.73843	0.621368	0.196969	0.803031	0.239933	E00644	18968	3	1	2	Sputum	0
Bacteroidetes	Prevotella_oralis	Bacteria/Bacteroidetes/Bacteroidia_Bacteroidales/Prevotellaceae/Prevotella_4/Prevotella_oralis	0	21.4	2.73843	0.621368	0.196969	0.803031	0.239933	E00644	18968	3	1	2	Sputum	0
Bacteroidetes	Prevotella_oris	Bacteria/Bacteroidetes/Bacteroidia_Bacteroidales/Prevotellaceae/Prevotella_5/Prevotella_oris	0	21.4	2.73843	0.621368	0.196969	0.803031	0.239933	E00644	18968	3	1	2	Sputum	0
Bacteroidetes	Prevotella_oulorum	Bacteria/Bacteroidetes/Bacteroidia_Bacteroidales/Prevotellaceae/Prevotella_8/Prevotella_oulorum	0	21.4	2.73843	0.621368	0.196969	0.803031	0.239933	E00644	18968	3	1	2	Sputum	0
Bacteroidetes	Prevotella_pallens	Bacteria/Bacteroidetes/Bacteroidia_Bacteroidales/Prevotellaceae/Prevotella_10/Prevotella_pallens	0	21.4	2.73843	0.621368	0.196969	0.803031	0.239933	E00644	18968	3	1	2	Sputum	0
Bacteroidetes	Prevotella_pleuritidis	Bacteria/Bacteroidetes/Bacteroidia_Bacteroidales/Prevotellaceae/Prevotella_7/Prevotella_pleuritidis	0	21.4	2.73843	0.621368	0.196969	0.803031	0.239933	E00644	18968	3	1	2	Sputum	0
Bacteroidetes	Prevotella_salivae	Bacteria/Bacteroidetes/Bacteroidia_Bacteroidales/Prevotellaceae/Prevotella_6/Prevotella_salivae	0	21.4	2.73843	0.621368	0.196969	0.803031	0.239933	E00644	18968	3	1	2	Sputum	0
Bacteroidetes	Prevotella_shahii	Bacteria/Bacteroidetes/Bacteroidia_Bacteroidales/Prevotellaceae/Prevotella_2/Prevotella_shahii	0	21.4	2.73843	0.621368	0.196969	0.803031	0.239933	E00644	18968	3	1	2	Sputum	0
Bacteroidetes	Prevotella_stercorea	Bacteria/Bacteroidetes/Bacteroidia_Bacteroidales/Prevotellaceae/Prevotella_2/Prevotella_stercorea	0	21.4	2.73843	0.621368	0.196969	0.803031	0.239933	E00644	18968	3	1	2	Sputum	0
Bacteroidetes	Prevotella_tannerae	Bacteria/Bacteroidetes/Bacteroidia_Bacteroidales/Prevotellaceae/Prevotella_11/Prevotella_tannerae	0	21.4	2.73843	0.621368	0.196969	0.803031	0.239933	E00644	18968	3	1	2	Sputum	0
Bacteroidetes	Prevotella_veroralis	Bacteria/Bacteroidetes/Bacteroidia_Bacteroidales/Prevotellaceae/Prevotella_7/Prevotella_veroralis	0	21.4	2.73843	0.621368	0.196969	0.803031	0.239933	E00644	18968	3	1	2	Sputum	0
Bacteroidetes	Prevotellaceae	Bacteria/Bacteroidetes/Bacteroidia/Bacteroidales/Prevotellaceae	1	21.4	2.73843	0.621368	0.196969	0.803031	0.239933	E00644	18968	3	1	2	Sputum	0.0052720371
Bacteroidetes	RC9-gut-group	Bacteria/Bacteroidetes/Bacteroidia/Bacteroidales/Rikenellaceae/RC9-gut-group	0	21.4	2.73843	0.621368	0.196969	0.803031	0.239933	E00644	18968	3	1	2	Sputum	0
Bacteroidetes	RF16	Bacteria/Bacteroidetes/Bacteroidia/Bacteroidales/RF16	0	21.4	2.73843	0.621368	0.196969	0.803031	0.239933	E00644	18968	3	1	2	Sputum	0
Bacteroidetes	Rudanella	Bacteria/Bacteroidetes/Cytophagia/Cytophagales/Cytophagaceae/Rudanella	0	21.4	2.73843	0.621368	0.196969	0.803031	0.239933	E00644	18968	3	1	2	Sputum	0
Bacteroidetes	S24-7	Bacteria/Bacteroidetes/Bacteroidia/Bacteroidales/S24-7	3	21.4	2.73843	0.621368	0.196969	0.803031	0.239933	E00644	18968	3	1	2	Sputum	0.0158161113
Bacteroidetes	Salinimicrobium	Bacteria/Bacteroidetes/Flavobacteria/Flavobacteriales/Flavobacteriaceae/Salinimicrobium	0	21.4	2.73843	0.621368	0.196969	0.803031	0.239933	E00644	18968	3	1	2	Sputum	0
Bacteroidetes	Saprospiraceae	Bacteria/Bacteroidetes/Sphingobacteriia/Sphingobacteriales/Saprospiraceae	0	21.4	2.73843	0.621368	0.196969	0.803031	0.239933	E00644	18968	3	1	2	Sputum	0
Bacteroidetes	Sediminibacterium	Bacteria/Bacteroidetes/Sphingobacteriia/Sphingobacteriales/Chitinophagaceae/Sediminibacterium	0	21.4	2.73843	0.621368	0.196969	0.803031	0.239933	E00644	18968	3	1	2	Sputum	0
Bacteroidetes	Segetibacter	Bacteria/Bacteroidetes/Sphingobacteriia/Sphingobacteriales/Chitinophagaceae/Segetibacter	0	21.4	2.73843	0.621368	0.196969	0.803031	0.239933	E00644	18968	3	1	2	Sputum	0
Bacteroidetes	Siphonobacter	Bacteria/Bacteroidetes/Cytophagia/Cytophagales/Cytophagaceae/Siphonobacter	0	21.4	2.73843	0.621368	0.196969	0.803031	0.239933	E00644	18968	3	1	2	Sputum	0
Bacteroidetes	Sphingobacteriaceae	Bacteria/Bacteroidetes/Sphingobacteriia/Sphingobacteriales/Sphingobacteriaceae	0	21.4	2.73843	0.621368	0.196969	0.803031	0.239933	E00644	18968	3	1	2	Sputum	0
Bacteroidetes	Sphingobacterium	Bacteria/Bacteroidetes/Sphingobacteriia/Sphingobacteriales/Sphingobacteriaceae/Sphingobacterium	0	21.4	2.73843	0.621368	0.196969	0.803031	0.239933	E00644	18968	3	1	2	Sputum	0
Bacteroidetes	Stenothermobacter_spongiae	Bacteria/Bacteroidetes/Flavobacteria_Flavobacteriales/Flavobacteriaceae_1/Stenothermobacter/Stenothermobacter_spongiae	0	21.4	2.73843	0.621368	0.196969	0.803031	0.239933	E00644	18968	3	1	2	Sputum	0
Bacteroidetes	Tannerella	Bacteria/Bacteroidetes/Bacteroidia/Bacteroidales/Porphyromonadaceae/Tannerella	0	21.4	2.73843	0.621368	0.196969	0.803031	0.239933	E00644	18968	3	1	2	Sputum	0
Bacteroidetes	Tannerella_forsythia	Bacteria/Bacteroidetes/Bacteroidia_Bacteroidales/Porphyromonadaceae_1/Tannerella/Tannerella_forsythia	0	21.4	2.73843	0.621368	0.196969	0.803031	0.239933	E00644	18968	3	1	2	Sputum	0
Bacteroidetes	WCHB1-69	Bacteria/Bacteroidetes/Sphingobacteriia/Sphingobacteriales/WCHB1-69	0	21.4	2.73843	0.621368	0.196969	0.803031	0.239933	E00644	18968	3	1	2	Sputum	0
Bacteroidetes	Wautersiella	Bacteria/Bacteroidetes/Flavobacteria/Flavobacteriales/Flavobacteriaceae/Wautersiella	0	21.4	2.73843	0.621368	0.196969	0.803031	0.239933	E00644	18968	3	1	2	Sputum	0
Bacteroidetes	Weeksella	Bacteria/Bacteroidetes/Flavobacteria/Flavobacteriales/Flavobacteriaceae/Weeksella	0	21.4	2.73843	0.621368	0.196969	0.803031	0.239933	E00644	18968	3	1	2	Sputum	0
Bacteroidetes	env.OPS-17	Bacteria/Bacteroidetes/Sphingobacteriia/Sphingobacteriales/env.OPS-17	0	21.4	2.73843	0.621368	0.196969	0.803031	0.239933	E00644	18968	3	1	2	Sputum	0
Bacteroidetes	p-2534-18B5-gut-group	Bacteria/Bacteroidetes/Bacteroidia/Bacteroidales/p-2534-18B5-gut-group	0	21.4	2.73843	0.621368	0.196969	0.803031	0.239933	E00644	18968	3	1	2	Sputum	0
Bacteroidetes	vadinHA17	Bacteria/Bacteroidetes/vadinHA17	0	21.4	2.73843	0.621368	0.196969	0.803031	0.239933	E00644	18968	3	1	2	Sputum	0
Candidate-division-OP11	Candidate-division-OP11	Bacteria/Candidate-division-OP11	0	21.4	2.73843	0.621368	0.196969	0.803031	0.239933	E00644	18968	3	1	2	Sputum	0
Candidate-division-SR1	Candidate-division-SR1	Bacteria/Candidate-division-SR1	0	21.4	2.73843	0.621368	0.196969	0.803031	0.239933	E00644	18968	3	1	2	Sputum	0
Candidate-division-TM7	Candidate-division-TM7	Bacteria/Candidate-division-TM7	0	21.4	2.73843	0.621368	0.196969	0.803031	0.239933	E00644	18968	3	1	2	Sputum	0
CandidateDivisionTM7	TM7_FR058	Bacteria/CandidateDivisionTM7/TM7_FR058	0	21.4	2.73843	0.621368	0.196969	0.803031	0.239933	E00644	18968	3	1	2	Sputum	0
Chlorobi	OPB56	Bacteria/Chlorobi/Chlorobia/Chlorobiales/OPB56	0	21.4	2.73843	0.621368	0.196969	0.803031	0.239933	E00644	18968	3	1	2	Sputum	0
Chloroflexi	JG30-KF-CM45	Bacteria/Chloroflexi/Thermomicrobia/JG30-KF-CM45	0	21.4	2.73843	0.621368	0.196969	0.803031	0.239933	E00644	18968	3	1	2	Sputum	0
Chloroflexi	KD4-96	Bacteria/Chloroflexi/KD4-96	0	21.4	2.73843	0.621368	0.196969	0.803031	0.239933	E00644	18968	3	1	2	Sputum	0
Chloroflexi	TK10	Bacteria/Chloroflexi/TK10	0	21.4	2.73843	0.621368	0.196969	0.803031	0.239933	E00644	18968	3	1	2	Sputum	0
Cyanobacteria	Arthrospira	Bacteria/Cyanobacteria/Cyanobacteria/SubsectionIII/FamilyI/Arthrospira	0	21.4	2.73843	0.621368	0.196969	0.803031	0.239933	E00644	18968	3	1	2	Sputum	0
Cyanobacteria	Calothrix	Bacteria/Cyanobacteria/Cyanobacteria/SubsectionIV/FamilyII/Calothrix	0	21.4	2.73843	0.621368	0.196969	0.803031	0.239933	E00644	18968	3	1	2	Sputum	0
Cyanobacteria	Chloroplast	Bacteria/Cyanobacteria/Chloroplast	1	21.4	2.73843	0.621368	0.196969	0.803031	0.239933	E00644	18968	3	1	2	Sputum	0.0052720371
Cyanobacteria	Chroococcidiopsis	Bacteria/Cyanobacteria/Cyanobacteria/SubsectionII/FamilyII/Chroococcidiopsis	0	21.4	2.73843	0.621368	0.196969	0.803031	0.239933	E00644	18968	3	1	2	Sputum	0
Cyanobacteria	Cyanobacteria	Bacteria/Cyanobacteria/Cyanobacteria	0	21.4	2.73843	0.621368	0.196969	0.803031	0.239933	E00644	18968	3	1	2	Sputum	0
Cyanobacteria	FamilyI	Bacteria/Cyanobacteria/Cyanobacteria/SubsectionI/FamilyI	0	21.4	2.73843	0.621368	0.196969	0.803031	0.239933	E00644	18968	3	1	2	Sputum	0
Cyanobacteria	FamilyI	Bacteria/Cyanobacteria/Cyanobacteria/SubsectionIII/FamilyI	0	21.4	2.73843	0.621368	0.196969	0.803031	0.239933	E00644	18968	3	1	2	Sputum	0
Cyanobacteria	Leptolyngbya	Bacteria/Cyanobacteria/Cyanobacteria/SubsectionIII/FamilyI/Leptolyngbya	0	21.4	2.73843	0.621368	0.196969	0.803031	0.239933	E00644	18968	3	1	2	Sputum	0
Cyanobacteria	MLE1-12	Bacteria/Cyanobacteria/MLE1-12	0	21.4	2.73843	0.621368	0.196969	0.803031	0.239933	E00644	18968	3	1	2	Sputum	0
Cyanobacteria	Microcoleus	Bacteria/Cyanobacteria/Cyanobacteria/SubsectionIII/FamilyI/Microcoleus	0	21.4	2.73843	0.621368	0.196969	0.803031	0.239933	E00644	18968	3	1	2	Sputum	0
Cyanobacteria	Planktothrix	Bacteria/Cyanobacteria/Cyanobacteria/SubsectionIII/FamilyI/Planktothrix	0	21.4	2.73843	0.621368	0.196969	0.803031	0.239933	E00644	18968	3	1	2	Sputum	0
Deinococcus-Thermus	Deinococcus	Bacteria/Deinococcus-Thermus/Deinococci/Deinococcales/Deinococcaceae/Deinococcus	0	21.4	2.73843	0.621368	0.196969	0.803031	0.239933	E00644	18968	3	1	2	Sputum	0
Deinococcus-Thermus	Meiothermus	Bacteria/Deinococcus-Thermus/Deinococci/Thermales/Thermaceae/Meiothermus	0	21.4	2.73843	0.621368	0.196969	0.803031	0.239933	E00644	18968	3	1	2	Sputum	0
Deinococcus-Thermus	Thermus	Bacteria/Deinococcus-Thermus/Deinococci/Thermales/Thermaceae/Thermus	0	21.4	2.73843	0.621368	0.196969	0.803031	0.239933	E00644	18968	3	1	2	Sputum	0
Deinococcus-Thermus	Truepera	Bacteria/Deinococcus-Thermus/Deinococci/Deinococcales/Trueperaceae/Truepera	0	21.4	2.73843	0.621368	0.196969	0.803031	0.239933	E00644	18968	3	1	2	Sputum	0
Firmicutes	16d63.751	Bacteria/Firmicutes/Bacilli/Lactobacillales/16d63.751	0	21.4	2.73843	0.621368	0.196969	0.803031	0.239933	E00644	18968	3	1	2	Sputum	0
Firmicutes	Abiotrophia	Bacteria/Firmicutes/Bacilli/Lactobacillales/Aerococcaceae/Abiotrophia	0	21.4	2.73843	0.621368	0.196969	0.803031	0.239933	E00644	18968	3	1	2	Sputum	0
Firmicutes	Aerococcaceae	Bacteria/Firmicutes/Bacilli/Lactobacillales/Aerococcaceae	0	21.4	2.73843	0.621368	0.196969	0.803031	0.239933	E00644	18968	3	1	2	Sputum	0
Firmicutes	Aerococcus	Bacteria/Firmicutes/Bacilli/Lactobacillales/Aerococcaceae/Aerococcus	0	21.4	2.73843	0.621368	0.196969	0.803031	0.239933	E00644	18968	3	1	2	Sputum	0
Firmicutes	Alicyclobacillus	Bacteria/Firmicutes/Bacilli/Bacillales/Alicyclobacillaceae/Alicyclobacillus	0	21.4	2.73843	0.621368	0.196969	0.803031	0.239933	E00644	18968	3	1	2	Sputum	0
Firmicutes	Alkalibacterium	Bacteria/Firmicutes/Bacilli/Lactobacillales/Carnobacteriaceae/Alkalibacterium	0	21.4	2.73843	0.621368	0.196969	0.803031	0.239933	E00644	18968	3	1	2	Sputum	0
Firmicutes	Allobaculum	Bacteria/Firmicutes/Erysipelotrichi/Erysipelotrichales/Erysipelotrichaceae/Allobaculum	0	21.4	2.73843	0.621368	0.196969	0.803031	0.239933	E00644	18968	3	1	2	Sputum	0
Firmicutes	Alloiococcus	Bacteria/Firmicutes/Bacilli/Lactobacillales/Carnobacteriaceae/Alloiococcus	0	21.4	2.73843	0.621368	0.196969	0.803031	0.239933	E00644	18968	3	1	2	Sputum	0
Firmicutes	Anaerococcus	Bacteria/Firmicutes/Clostridia/Clostridiales/Family-XI-Incertae-Sedis/Anaerococcus	0	21.4	2.73843	0.621368	0.196969	0.803031	0.239933	E00644	18968	3	1	2	Sputum	0
Firmicutes	Anaeroglobus	Bacteria/Firmicutes/Clostridia/Clostridiales/Veillonellaceae/Anaeroglobus	0	21.4	2.73843	0.621368	0.196969	0.803031	0.239933	E00644	18968	3	1	2	Sputum	0
Firmicutes	Anaeroglobus	Bacteria/Firmicutes/Negativicutes/Selenomonadales/Veillonellaceae/Anaeroglobus	0	21.4	2.73843	0.621368	0.196969	0.803031	0.239933	E00644	18968	3	1	2	Sputum	0
Firmicutes	Anaerosporobacter	Bacteria/Firmicutes/Clostridia/Clostridiales/Lachnospiraceae/Anaerosporobacter	0	21.4	2.73843	0.621368	0.196969	0.803031	0.239933	E00644	18968	3	1	2	Sputum	0
Firmicutes	Anaerostipes	Bacteria/Firmicutes/Clostridia/Clostridiales/Lachnospiraceae/Anaerostipes	0	21.4	2.73843	0.621368	0.196969	0.803031	0.239933	E00644	18968	3	1	2	Sputum	0
Firmicutes	Anaerotruncus	Bacteria/Firmicutes/Clostridia/Clostridiales/Ruminococcaceae/Anaerotruncus	0	21.4	2.73843	0.621368	0.196969	0.803031	0.239933	E00644	18968	3	1	2	Sputum	0
Firmicutes	Anoxybacillus	Bacteria/Firmicutes/Bacilli/Bacillales/Bacillaceae/Anoxybacillus	0	21.4	2.73843	0.621368	0.196969	0.803031	0.239933	E00644	18968	3	1	2	Sputum	0
Firmicutes	Atopostipes	Bacteria/Firmicutes/Bacilli/Lactobacillales/Carnobacteriaceae/Atopostipes	0	21.4	2.73843	0.621368	0.196969	0.803031	0.239933	E00644	18968	3	1	2	Sputum	0
Firmicutes	Bacillaceae	Bacteria/Firmicutes/Bacilli/Bacillales/Bacillaceae	0	21.4	2.73843	0.621368	0.196969	0.803031	0.239933	E00644	18968	3	1	2	Sputum	0
Firmicutes	Bacillales	Bacteria/Firmicutes/Bacilli/Bacillales	0	21.4	2.73843	0.621368	0.196969	0.803031	0.239933	E00644	18968	3	1	2	Sputum	0
Firmicutes	Bacilli	Bacteria/Firmicutes/Bacilli	5	21.4	2.73843	0.621368	0.196969	0.803031	0.239933	E00644	18968	3	1	2	Sputum	0.0263601856
Firmicutes	Bacillus	Bacteria/Firmicutes/Bacilli/Bacillales/Bacillaceae/Bacillus	0	21.4	2.73843	0.621368	0.196969	0.803031	0.239933	E00644	18968	3	1	2	Sputum	0
Firmicutes	Blautia	Bacteria/Firmicutes/Clostridia/Clostridiales/Lachnospiraceae/Blautia	0	21.4	2.73843	0.621368	0.196969	0.803031	0.239933	E00644	18968	3	1	2	Sputum	0
Firmicutes	Brevibacillus	Bacteria/Firmicutes/Bacilli/Bacillales/Paenibacillaceae/Brevibacillus	0	21.4	2.73843	0.621368	0.196969	0.803031	0.239933	E00644	18968	3	1	2	Sputum	0
Firmicutes	Brochothrix	Bacteria/Firmicutes/Bacilli/Bacillales/Listeriaceae/Brochothrix	0	21.4	2.73843	0.621368	0.196969	0.803031	0.239933	E00644	18968	3	1	2	Sputum	0
Firmicutes	Bulleidia	Bacteria/Firmicutes/Erysipelotrichia/Erysipelotrichales/Erysipelotrichaceae/Bulleidia	0	21.4	2.73843	0.621368	0.196969	0.803031	0.239933	E00644	18968	3	1	2	Sputum	0
Firmicutes	Butyrivibrio	Bacteria/Firmicutes/Clostridia/Clostridiales/Lachnospiraceae/Butyrivibrio	0	21.4	2.73843	0.621368	0.196969	0.803031	0.239933	E00644	18968	3	1	2	Sputum	0
Firmicutes	Carnobacteriaceae	Bacteria/Firmicutes/Bacilli/Lactobacillales/Carnobacteriaceae	0	21.4	2.73843	0.621368	0.196969	0.803031	0.239933	E00644	18968	3	1	2	Sputum	0
Firmicutes	Carnobacterium	Bacteria/Firmicutes/Bacilli/Lactobacillales/Carnobacteriaceae/Carnobacterium	0	21.4	2.73843	0.621368	0.196969	0.803031	0.239933	E00644	18968	3	1	2	Sputum	0
Firmicutes	Catenibacterium	Bacteria/Firmicutes/Erysipelotrichia/Erysipelotrichales/Erysipelotrichaceae/Catenibacterium	0	21.4	2.73843	0.621368	0.196969	0.803031	0.239933	E00644	18968	3	1	2	Sputum	0
Firmicutes	Catonella	Bacteria/Firmicutes/Clostridia/Clostridiales/Lachnospiraceae/Catonella	0	21.4	2.73843	0.621368	0.196969	0.803031	0.239933	E00644	18968	3	1	2	Sputum	0
Firmicutes	Cellulosilyticum	Bacteria/Firmicutes/Clostridia/Clostridiales/Lachnospiraceae/Cellulosilyticum	0	21.4	2.73843	0.621368	0.196969	0.803031	0.239933	E00644	18968	3	1	2	Sputum	0
Firmicutes	Centipeda	Bacteria/Firmicutes/Negativicutes/Selenomonadales/Veillonellaceae/Centipeda	0	21.4	2.73843	0.621368	0.196969	0.803031	0.239933	E00644	18968	3	1	2	Sputum	0
Firmicutes	Christensenellaceae	Bacteria/Firmicutes/Clostridia/Clostridiales/Christensenellaceae	0	21.4	2.73843	0.621368	0.196969	0.803031	0.239933	E00644	18968	3	1	2	Sputum	0
Firmicutes	Chryseomicrobium	Bacteria/Firmicutes/Bacilli/Bacillales/Planococcaceae/Chryseomicrobium	0	21.4	2.73843	0.621368	0.196969	0.803031	0.239933	E00644	18968	3	1	2	Sputum	0
Firmicutes	Clostridiaceae	Bacteria/Firmicutes/Clostridia/Clostridiales/Clostridiaceae	0	21.4	2.73843	0.621368	0.196969	0.803031	0.239933	E00644	18968	3	1	2	Sputum	0
Firmicutes	Clostridiales	Bacteria/Firmicutes/Clostridia/Clostridiales	6	21.4	2.73843	0.621368	0.196969	0.803031	0.239933	E00644	18968	3	1	2	Sputum	0.0316322227
Firmicutes	Clostridium	Bacteria/Firmicutes/Clostridia/Clostridiales/Clostridiaceae/Clostridium	0	21.4	2.73843	0.621368	0.196969	0.803031	0.239933	E00644	18968	3	1	2	Sputum	0
Firmicutes	Cohnella	Bacteria/Firmicutes/Bacilli/Bacillales/Paenibacillaceae/Cohnella	0	21.4	2.73843	0.621368	0.196969	0.803031	0.239933	E00644	18968	3	1	2	Sputum	0
Firmicutes	Coprococcus	Bacteria/Firmicutes/Clostridia/Clostridiales/Lachnospiraceae/Coprococcus	0	21.4	2.73843	0.621368	0.196969	0.803031	0.239933	E00644	18968	3	1	2	Sputum	0
Firmicutes	Dialister	Bacteria/Firmicutes/Clostridia/Clostridiales/Veillonellaceae/Dialister	13	21.4	2.73843	0.621368	0.196969	0.803031	0.239933	E00644	18968	3	1	2	Sputum	0.0685364825
Firmicutes	Dialister	Bacteria/Firmicutes/Negativicutes/Selenomonadales/Veillonellaceae/Dialister	0	21.4	2.73843	0.621368	0.196969	0.803031	0.239933	E00644	18968	3	1	2	Sputum	0
Firmicutes	Dolosigranulum	Bacteria/Firmicutes/Bacilli/Lactobacillales/Carnobacteriaceae/Dolosigranulum	0	21.4	2.73843	0.621368	0.196969	0.803031	0.239933	E00644	18968	3	1	2	Sputum	0
Firmicutes	Enterococcaceae	Bacteria/Firmicutes/Bacilli/Lactobacillales/Enterococcaceae	0	21.4	2.73843	0.621368	0.196969	0.803031	0.239933	E00644	18968	3	1	2	Sputum	0
Firmicutes	Enterococcus	Bacteria/Firmicutes/Bacilli/Lactobacillales/Enterococcaceae/Enterococcus	0	21.4	2.73843	0.621368	0.196969	0.803031	0.239933	E00644	18968	3	1	2	Sputum	0
Firmicutes	Epulopiscium	Bacteria/Firmicutes/Clostridia/Clostridiales/Lachnospiraceae/Epulopiscium	0	21.4	2.73843	0.621368	0.196969	0.803031	0.239933	E00644	18968	3	1	2	Sputum	0
Firmicutes	Eremococcus	Bacteria/Firmicutes/Bacilli/Lactobacillales/Aerococcaceae/Eremococcus	0	21.4	2.73843	0.621368	0.196969	0.803031	0.239933	E00644	18968	3	1	2	Sputum	0
Firmicutes	Erysipelotrichaceae	Bacteria/Firmicutes/Erysipelotrichi/Erysipelotrichales/Erysipelotrichaceae	0	21.4	2.73843	0.621368	0.196969	0.803031	0.239933	E00644	18968	3	1	2	Sputum	0
Firmicutes	Erysipelotrichaceae	Bacteria/Firmicutes/Erysipelotrichia/Erysipelotrichales/Erysipelotrichaceae	0	21.4	2.73843	0.621368	0.196969	0.803031	0.239933	E00644	18968	3	1	2	Sputum	0
Firmicutes	Exiguobacterium	Bacteria/Firmicutes/Bacilli/Bacillales/Family-XII-Incertae-Sedis/Exiguobacterium	0	21.4	2.73843	0.621368	0.196969	0.803031	0.239933	E00644	18968	3	1	2	Sputum	0
Firmicutes	Facklamia	Bacteria/Firmicutes/Bacilli/Lactobacillales/Aerococcaceae/Facklamia	0	21.4	2.73843	0.621368	0.196969	0.803031	0.239933	E00644	18968	3	1	2	Sputum	0
Firmicutes	Faecalibacterium	Bacteria/Firmicutes/Clostridia/Clostridiales/Ruminococcaceae/Faecalibacterium	0	21.4	2.73843	0.621368	0.196969	0.803031	0.239933	E00644	18968	3	1	2	Sputum	0
Firmicutes	Family-XIII-Incertae-Sedis	Bacteria/Firmicutes/Clostridia/Clostridiales/Family-XIII-Incertae-Sedis	0	21.4	2.73843	0.621368	0.196969	0.803031	0.239933	E00644	18968	3	1	2	Sputum	0
Firmicutes	Fastidiosipila	Bacteria/Firmicutes/Clostridia/Clostridiales/Ruminococcaceae/Fastidiosipila	0	21.4	2.73843	0.621368	0.196969	0.803031	0.239933	E00644	18968	3	1	2	Sputum	0
Firmicutes	Filifactor	Bacteria/Firmicutes/Clostridia/Clostridiales/Peptostreptococcaceae/Filifactor	0	21.4	2.73843	0.621368	0.196969	0.803031	0.239933	E00644	18968	3	1	2	Sputum	0
Firmicutes	Finegoldia	Bacteria/Firmicutes/Clostridia/Clostridiales/Family-XI-Incertae-Sedis/Finegoldia	0	21.4	2.73843	0.621368	0.196969	0.803031	0.239933	E00644	18968	3	1	2	Sputum	0
Firmicutes	Firmicutes	Bacteria/Firmicutes	2	21.4	2.73843	0.621368	0.196969	0.803031	0.239933	E00644	18968	3	1	2	Sputum	0.0105440742
Firmicutes	Flavonifractor	Bacteria/Firmicutes/Clostridia/Clostridiales/Ruminococcaceae/Flavonifractor	0	21.4	2.73843	0.621368	0.196969	0.803031	0.239933	E00644	18968	3	1	2	Sputum	0
Firmicutes	Fructobacillus	Bacteria/Firmicutes/Bacilli/Lactobacillales/Leuconostocaceae/Fructobacillus	0	21.4	2.73843	0.621368	0.196969	0.803031	0.239933	E00644	18968	3	1	2	Sputum	0
Firmicutes	Gallicola	Bacteria/Firmicutes/Clostridia/Clostridiales/Family-XI-Incertae-Sedis/Gallicola	0	21.4	2.73843	0.621368	0.196969	0.803031	0.239933	E00644	18968	3	1	2	Sputum	0
Firmicutes	Gemella	Bacteria/Firmicutes/Bacilli/Bacillales/Family-XI-Incertae-Sedis/Gemella	1	21.4	2.73843	0.621368	0.196969	0.803031	0.239933	E00644	18968	3	1	2	Sputum	0.0052720371
Firmicutes	Geobacillus	Bacteria/Firmicutes/Bacilli/Bacillales/Bacillaceae/Geobacillus	0	21.4	2.73843	0.621368	0.196969	0.803031	0.239933	E00644	18968	3	1	2	Sputum	0
Firmicutes	Granulicatella	Bacteria/Firmicutes/Bacilli/Lactobacillales/Carnobacteriaceae/Granulicatella	937	21.4	2.73843	0.621368	0.196969	0.803031	0.239933	E00644	18968	3	1	2	Sputum	4.9398987769
Firmicutes	Halobacillus	Bacteria/Firmicutes/Bacilli/Bacillales/Bacillaceae/Halobacillus	0	21.4	2.73843	0.621368	0.196969	0.803031	0.239933	E00644	18968	3	1	2	Sputum	0
Firmicutes	Howardella	Bacteria/Firmicutes/Clostridia/Clostridiales/Lachnospiraceae/Howardella	0	21.4	2.73843	0.621368	0.196969	0.803031	0.239933	E00644	18968	3	1	2	Sputum	0
Firmicutes	Jeotgalicoccus	Bacteria/Firmicutes/Bacilli/Bacillales/Staphylococcaceae/Jeotgalicoccus	0	21.4	2.73843	0.621368	0.196969	0.803031	0.239933	E00644	18968	3	1	2	Sputum	0
Firmicutes	Johnsonella	Bacteria/Firmicutes/Clostridia/Clostridiales/Lachnospiraceae/Johnsonella	0	21.4	2.73843	0.621368	0.196969	0.803031	0.239933	E00644	18968	3	1	2	Sputum	0
Firmicutes	Lachnoanaerobaculum	Bacteria/Firmicutes/Clostridia/Clostridiales/Lachnospiraceae/Lachnoanaerobaculum	0	21.4	2.73843	0.621368	0.196969	0.803031	0.239933	E00644	18968	3	1	2	Sputum	0
Firmicutes	Lachnospiraceae	Bacteria/Firmicutes/Clostridia/Clostridiales/Lachnospiraceae	1	21.4	2.73843	0.621368	0.196969	0.803031	0.239933	E00644	18968	3	1	2	Sputum	0.0052720371
Firmicutes	Lactobacillales	Bacteria/Firmicutes/Bacilli/Lactobacillales	6699	21.4	2.73843	0.621368	0.196969	0.803031	0.239933	E00644	18968	3	1	2	Sputum	35.317376634
Firmicutes	Lactobacillus	Bacteria/Firmicutes/Bacilli/Lactobacillales/Lactobacillaceae/Lactobacillus	18	21.4	2.73843	0.621368	0.196969	0.803031	0.239933	E00644	18968	3	1	2	Sputum	0.0948966681
Firmicutes	Lactococcus	Bacteria/Firmicutes/Bacilli/Lactobacillales/Streptococcaceae/Lactococcus	0	21.4	2.73843	0.621368	0.196969	0.803031	0.239933	E00644	18968	3	1	2	Sputum	0
Firmicutes	Leuconostoc	Bacteria/Firmicutes/Bacilli/Lactobacillales/Leuconostocaceae/Leuconostoc	0	21.4	2.73843	0.621368	0.196969	0.803031	0.239933	E00644	18968	3	1	2	Sputum	0
Firmicutes	Lysinibacillus	Bacteria/Firmicutes/Bacilli/Bacillales/Planococcaceae/Lysinibacillus	0	21.4	2.73843	0.621368	0.196969	0.803031	0.239933	E00644	18968	3	1	2	Sputum	0
Firmicutes	Macrococcus	Bacteria/Firmicutes/Bacilli/Bacillales/Staphylococcaceae/Macrococcus	0	21.4	2.73843	0.621368	0.196969	0.803031	0.239933	E00644	18968	3	1	2	Sputum	0
Firmicutes	Marinilactibacillus	Bacteria/Firmicutes/Bacilli/Lactobacillales/Carnobacteriaceae/Marinilactibacillus	0	21.4	2.73843	0.621368	0.196969	0.803031	0.239933	E00644	18968	3	1	2	Sputum	0
Firmicutes	Marvinbryantia	Bacteria/Firmicutes/Clostridia/Clostridiales/Lachnospiraceae/Marvinbryantia	0	21.4	2.73843	0.621368	0.196969	0.803031	0.239933	E00644	18968	3	1	2	Sputum	0
Firmicutes	Megamonas	Bacteria/Firmicutes/Clostridia/Clostridiales/Veillonellaceae/Megamonas	0	21.4	2.73843	0.621368	0.196969	0.803031	0.239933	E00644	18968	3	1	2	Sputum	0
Firmicutes	Megasphaera	Bacteria/Firmicutes/Clostridia/Clostridiales/Veillonellaceae/Megasphaera	0	21.4	2.73843	0.621368	0.196969	0.803031	0.239933	E00644	18968	3	1	2	Sputum	0
Firmicutes	Megasphaera	Bacteria/Firmicutes/Negativicutes/Selenomonadales/Veillonellaceae/Megasphaera	0	21.4	2.73843	0.621368	0.196969	0.803031	0.239933	E00644	18968	3	1	2	Sputum	0
Firmicutes	Mogibacterium	Bacteria/Firmicutes/Clostridia/Clostridiales/Family-XIII-Incertae-Sedis/Mogibacterium	0	21.4	2.73843	0.621368	0.196969	0.803031	0.239933	E00644	18968	3	1	2	Sputum	0
Firmicutes	Moryella	Bacteria/Firmicutes/Clostridia/Clostridiales/Lachnospiraceae/Moryella	1	21.4	2.73843	0.621368	0.196969	0.803031	0.239933	E00644	18968	3	1	2	Sputum	0.0052720371
Firmicutes	Negativicoccus	Bacteria/Firmicutes/Negativicutes/Selenomonadales/Veillonellaceae/Negativicoccus	0	21.4	2.73843	0.621368	0.196969	0.803031	0.239933	E00644	18968	3	1	2	Sputum	0
Firmicutes	Oribacterium	Bacteria/Firmicutes/Clostridia/Clostridiales/Lachnospiraceae/Oribacterium	3	21.4	2.73843	0.621368	0.196969	0.803031	0.239933	E00644	18968	3	1	2	Sputum	0.0158161113
Firmicutes	P5D1-392	Bacteria/Firmicutes/Bacilli/Lactobacillales/P5D1-392	0	21.4	2.73843	0.621368	0.196969	0.803031	0.239933	E00644	18968	3	1	2	Sputum	0
Firmicutes	Paenibacillaceae	Bacteria/Firmicutes/Bacilli/Bacillales/Paenibacillaceae	0	21.4	2.73843	0.621368	0.196969	0.803031	0.239933	E00644	18968	3	1	2	Sputum	0
Firmicutes	Paenibacillus	Bacteria/Firmicutes/Bacilli/Bacillales/Paenibacillaceae/Paenibacillus	0	21.4	2.73843	0.621368	0.196969	0.803031	0.239933	E00644	18968	3	1	2	Sputum	0
Firmicutes	Parvimonas	Bacteria/Firmicutes/Clostridia/Clostridiales/Family-XI-Incertae-Sedis/Parvimonas	0	21.4	2.73843	0.621368	0.196969	0.803031	0.239933	E00644	18968	3	1	2	Sputum	0
Firmicutes	Pediococcus	Bacteria/Firmicutes/Bacilli/Lactobacillales/Lactobacillaceae/Pediococcus	0	21.4	2.73843	0.621368	0.196969	0.803031	0.239933	E00644	18968	3	1	2	Sputum	0
Firmicutes	Peptococcaceae	Bacteria/Firmicutes/Clostridia/Clostridiales/Peptococcaceae	0	21.4	2.73843	0.621368	0.196969	0.803031	0.239933	E00644	18968	3	1	2	Sputum	0
Firmicutes	Peptococcus	Bacteria/Firmicutes/Clostridia/Clostridiales/Peptococcaceae/Peptococcus	0	21.4	2.73843	0.621368	0.196969	0.803031	0.239933	E00644	18968	3	1	2	Sputum	0
Firmicutes	Peptoniphilus	Bacteria/Firmicutes/Clostridia/Clostridiales/Family-XI-Incertae-Sedis/Peptoniphilus	0	21.4	2.73843	0.621368	0.196969	0.803031	0.239933	E00644	18968	3	1	2	Sputum	0
Firmicutes	Peptostreptococcaceae	Bacteria/Firmicutes/Clostridia/Clostridiales/Peptostreptococcaceae	0	21.4	2.73843	0.621368	0.196969	0.803031	0.239933	E00644	18968	3	1	2	Sputum	0
Firmicutes	Peptostreptococcus	Bacteria/Firmicutes/Clostridia/Clostridiales/Peptostreptococcaceae/Peptostreptococcus	0	21.4	2.73843	0.621368	0.196969	0.803031	0.239933	E00644	18968	3	1	2	Sputum	0
Firmicutes	Planococcaceae	Bacteria/Firmicutes/Bacilli/Bacillales/Planococcaceae	0	21.4	2.73843	0.621368	0.196969	0.803031	0.239933	E00644	18968	3	1	2	Sputum	0
Firmicutes	Planomicrobium	Bacteria/Firmicutes/Bacilli/Bacillales/Planococcaceae/Planomicrobium	0	21.4	2.73843	0.621368	0.196969	0.803031	0.239933	E00644	18968	3	1	2	Sputum	0
Firmicutes	Proteiniclasticum	Bacteria/Firmicutes/Clostridia/Clostridiales/Clostridiaceae/Proteiniclasticum	0	21.4	2.73843	0.621368	0.196969	0.803031	0.239933	E00644	18968	3	1	2	Sputum	0
Firmicutes	Pseudobutyrivibrio	Bacteria/Firmicutes/Clostridia/Clostridiales/Lachnospiraceae/Pseudobutyrivibrio	0	21.4	2.73843	0.621368	0.196969	0.803031	0.239933	E00644	18968	3	1	2	Sputum	0
Firmicutes	Roseburia	Bacteria/Firmicutes/Clostridia/Clostridiales/Lachnospiraceae/Roseburia	0	21.4	2.73843	0.621368	0.196969	0.803031	0.239933	E00644	18968	3	1	2	Sputum	0
Firmicutes	Ruminococcaceae	Bacteria/Firmicutes/Clostridia/Clostridiales/Ruminococcaceae	2	21.4	2.73843	0.621368	0.196969	0.803031	0.239933	E00644	18968	3	1	2	Sputum	0.0105440742
Firmicutes	Ruminococcus	Bacteria/Firmicutes/Clostridia/Clostridiales/Ruminococcaceae/Ruminococcus	0	21.4	2.73843	0.621368	0.196969	0.803031	0.239933	E00644	18968	3	1	2	Sputum	0
Firmicutes	Salinicoccus	Bacteria/Firmicutes/Bacilli/Bacillales/Staphylococcaceae/Salinicoccus	0	21.4	2.73843	0.621368	0.196969	0.803031	0.239933	E00644	18968	3	1	2	Sputum	0
Firmicutes	Sarcina	Bacteria/Firmicutes/Clostridia/Clostridiales/Clostridiaceae/Sarcina	0	21.4	2.73843	0.621368	0.196969	0.803031	0.239933	E00644	18968	3	1	2	Sputum	0
Firmicutes	Selenomonas	Bacteria/Firmicutes/Clostridia/Clostridiales/Veillonellaceae/Selenomonas	17	21.4	2.73843	0.621368	0.196969	0.803031	0.239933	E00644	18968	3	1	2	Sputum	0.089624631
Firmicutes	Selenomonas	Bacteria/Firmicutes/Negativicutes/Selenomonadales/Veillonellaceae/Selenomonas	0	21.4	2.73843	0.621368	0.196969	0.803031	0.239933	E00644	18968	3	1	2	Sputum	0
Firmicutes	Shuttleworthia	Bacteria/Firmicutes/Clostridia/Clostridiales/Lachnospiraceae/Shuttleworthia	0	21.4	2.73843	0.621368	0.196969	0.803031	0.239933	E00644	18968	3	1	2	Sputum	0
Firmicutes	Solobacterium	Bacteria/Firmicutes/Erysipelotrichi/Erysipelotrichales/Erysipelotrichaceae/Solobacterium	0	21.4	2.73843	0.621368	0.196969	0.803031	0.239933	E00644	18968	3	1	2	Sputum	0
Firmicutes	Solobacterium	Bacteria/Firmicutes/Erysipelotrichia/Erysipelotrichales/Erysipelotrichaceae/Solobacterium	0	21.4	2.73843	0.621368	0.196969	0.803031	0.239933	E00644	18968	3	1	2	Sputum	0
Firmicutes	Sporosarcina	Bacteria/Firmicutes/Bacilli/Bacillales/Planococcaceae/Sporosarcina	0	21.4	2.73843	0.621368	0.196969	0.803031	0.239933	E00644	18968	3	1	2	Sputum	0
Firmicutes	Staphylococcus	Bacteria/Firmicutes/Bacilli/Bacillales/Staphylococcaceae/Staphylococcus	28	21.4	2.73843	0.621368	0.196969	0.803031	0.239933	E00644	18968	3	1	2	Sputum	0.1476170392
Firmicutes	Stomatobaculum	Bacteria/Firmicutes/Clostridia/Clostridiales/Lachnospiraceae/Stomatobaculum	0	21.4	2.73843	0.621368	0.196969	0.803031	0.239933	E00644	18968	3	1	2	Sputum	0
Firmicutes	Streptococcaceae	Bacteria/Firmicutes/Bacilli/Lactobacillales/Streptococcaceae	0	21.4	2.73843	0.621368	0.196969	0.803031	0.239933	E00644	18968	3	1	2	Sputum	0
Firmicutes	Streptococcus	Bacteria/Firmicutes/Bacilli/Lactobacillales/Streptococcaceae/Streptococcus	3564	21.4	2.73843	0.621368	0.196969	0.803031	0.239933	E00644	18968	3	1	2	Sputum	18.789540278
Firmicutes	Subdoligranulum	Bacteria/Firmicutes/Clostridia/Clostridiales/Ruminococcaceae/Subdoligranulum	0	21.4	2.73843	0.621368	0.196969	0.803031	0.239933	E00644	18968	3	1	2	Sputum	0
Firmicutes	Thermoactinomyces	Bacteria/Firmicutes/Bacilli/Bacillales/Thermoactinomycetaceae/Thermoactinomyces	0	21.4	2.73843	0.621368	0.196969	0.803031	0.239933	E00644	18968	3	1	2	Sputum	0
Firmicutes	Thermoanaerobacterium	Bacteria/Firmicutes/Clostridia/Thermoanaerobacterales/Family-III-Incertae-Sedis/Thermoanaerobacterium	0	21.4	2.73843	0.621368	0.196969	0.803031	0.239933	E00644	18968	3	1	2	Sputum	0
Firmicutes	Trichococcus	Bacteria/Firmicutes/Bacilli/Lactobacillales/Carnobacteriaceae/Trichococcus	0	21.4	2.73843	0.621368	0.196969	0.803031	0.239933	E00644	18968	3	1	2	Sputum	0
Firmicutes	Tumebacillus	Bacteria/Firmicutes/Bacilli/Bacillales/Alicyclobacillaceae/Tumebacillus	0	21.4	2.73843	0.621368	0.196969	0.803031	0.239933	E00644	18968	3	1	2	Sputum	0
Firmicutes	Turicibacter	Bacteria/Firmicutes/Erysipelotrichi/Erysipelotrichales/Erysipelotrichaceae/Turicibacter	0	21.4	2.73843	0.621368	0.196969	0.803031	0.239933	E00644	18968	3	1	2	Sputum	0
Firmicutes	Vagococcus	Bacteria/Firmicutes/Bacilli/Lactobacillales/Enterococcaceae/Vagococcus	0	21.4	2.73843	0.621368	0.196969	0.803031	0.239933	E00644	18968	3	1	2	Sputum	0
Firmicutes	Veillonella	Bacteria/Firmicutes/Clostridia/Clostridiales/Veillonellaceae/Veillonella	2271	21.4	2.73843	0.621368	0.196969	0.803031	0.239933	E00644	18968	3	1	2	Sputum	11.972796288
Firmicutes	Veillonella	Bacteria/Firmicutes/Negativicutes/Selenomonadales/Veillonellaceae/Veillonella	0	21.4	2.73843	0.621368	0.196969	0.803031	0.239933	E00644	18968	3	1	2	Sputum	0
Firmicutes	Veillonellaceae	Bacteria/Firmicutes/Clostridia/Clostridiales/Veillonellaceae	4	21.4	2.73843	0.621368	0.196969	0.803031	0.239933	E00644	18968	3	1	2	Sputum	0.0210881485
Firmicutes	Veillonellaceae	Bacteria/Firmicutes/Negativicutes/Selenomonadales/Veillonellaceae	0	21.4	2.73843	0.621368	0.196969	0.803031	0.239933	E00644	18968	3	1	2	Sputum	0
Firmicutes	Weissella	Bacteria/Firmicutes/Bacilli/Lactobacillales/Leuconostocaceae/Weissella	0	21.4	2.73843	0.621368	0.196969	0.803031	0.239933	E00644	18968	3	1	2	Sputum	0
Firmicutes_Bacilli	Abiotrophia_defectiva	Bacteria/Firmicutes_Bacilli/Lactobacillales/Aerococcaceae/Abiotrophia/Abiotrophia_defectiva	0	21.4	2.73843	0.621368	0.196969	0.803031	0.239933	E00644	18968	3	1	2	Sputum	0
Firmicutes_Bacilli	Abiotrophia_para-adiacens	Bacteria/Firmicutes_Bacilli/Lactobacillales/Carnobacteriaceae_Granulicatella/Abiotrophia_para-adiacens	0	21.4	2.73843	0.621368	0.196969	0.803031	0.239933	E00644	18968	3	1	2	Sputum	0
Firmicutes_Bacilli	Anoxybacillus_flavithermus	Bacteria/Firmicutes_Bacilli/Bacillales_Bacillaceae_1/Anoxybacillus/Anoxybacillus_flavithermus	0	21.4	2.73843	0.621368	0.196969	0.803031	0.239933	E00644	18968	3	1	2	Sputum	0
Firmicutes_Bacilli	Bacillus_insolitus	Bacteria/Firmicutes_Bacilli/Bacillales_Planococcaceae_2/Incertae_Sedis/Bacillus_insolitus	0	21.4	2.73843	0.621368	0.196969	0.803031	0.239933	E00644	18968	3	1	2	Sputum	0
Firmicutes_Bacilli	Bacillus_psychrodurans	Bacteria/Firmicutes_Bacilli/Bacillales_Planococcaceae_2/Incertae_Sedis/Bacillus_psychrodurans	0	21.4	2.73843	0.621368	0.196969	0.803031	0.239933	E00644	18968	3	1	2	Sputum	0
Firmicutes_Bacilli	Catonella_morbi	Bacteria/Firmicutes_Bacilli/Lactobacillales/Aerococcaceae/Abiotrophia/Catonella_morbi	0	21.4	2.73843	0.621368	0.196969	0.803031	0.239933	E00644	18968	3	1	2	Sputum	0
Firmicutes_Bacilli	Enterococcus_faecalis	Bacteria/Firmicutes_Bacilli/Lactobacillales/Enterococcaceae_Enterococcus_8/Enterococcus_faecalis	0	21.4	2.73843	0.621368	0.196969	0.803031	0.239933	E00644	18968	3	1	2	Sputum	0
Firmicutes_Bacilli	Gemella_haemolysans	Bacteria/Firmicutes_Bacilli/Bacillales_Family_XI_Incertae_Sedis_Gemella/Gemella_haemolysans	0	21.4	2.73843	0.621368	0.196969	0.803031	0.239933	E00644	18968	3	1	2	Sputum	0
Firmicutes_Bacilli	Gemella_morbillorum	Bacteria/Firmicutes_Bacilli/Bacillales_Family_XI_Incertae_Sedis_Gemella/Gemella_morbillorum	0	21.4	2.73843	0.621368	0.196969	0.803031	0.239933	E00644	18968	3	1	2	Sputum	0
Firmicutes_Bacilli	Gemella_sanguinis	Bacteria/Firmicutes_Bacilli/Bacillales_Family_XI_Incertae_Sedis_Gemella/Gemella_sanguinis	0	21.4	2.73843	0.621368	0.196969	0.803031	0.239933	E00644	18968	3	1	2	Sputum	0
Firmicutes_Bacilli	Geobacillus_stearothermophilus	Bacteria/Firmicutes_Bacilli/Bacillales_Bacillaceae_1/Geobacillus_1/Geobacillus_stearothermophilus	0	21.4	2.73843	0.621368	0.196969	0.803031	0.239933	E00644	18968	3	1	2	Sputum	0
Firmicutes_Bacilli	Granulicatella_adiacens	Bacteria/Firmicutes_Bacilli/Lactobacillales/Carnobacteriaceae_Granulicatella/Granulicatella_adiacens	0	21.4	2.73843	0.621368	0.196969	0.803031	0.239933	E00644	18968	3	1	2	Sputum	0
Firmicutes_Bacilli	Granulicatella_elegans	Bacteria/Firmicutes_Bacilli/Lactobacillales/Carnobacteriaceae_Granulicatella/Granulicatella_elegans	0	21.4	2.73843	0.621368	0.196969	0.803031	0.239933	E00644	18968	3	1	2	Sputum	0
Firmicutes_Bacilli	Lactobacillus_fermentum	Bacteria/Firmicutes_Bacilli/Lactobacillales/Lactobacillaceae/Lactobacillus_1/Lactobacillus_fermentum	0	21.4	2.73843	0.621368	0.196969	0.803031	0.239933	E00644	18968	3	1	2	Sputum	0
Firmicutes_Bacilli	Lactobacillus_gasseri	Bacteria/Firmicutes_Bacilli/Lactobacillales/Lactobacillaceae/Lactobacillus_1/Lactobacillus_gasseri	0	21.4	2.73843	0.621368	0.196969	0.803031	0.239933	E00644	18968	3	1	2	Sputum	0
Firmicutes_Bacilli	Lactobacillus_iners	Bacteria/Firmicutes_Bacilli/Lactobacillales/Lactobacillaceae/Lactobacillus_1/Lactobacillus_iners	0	21.4	2.73843	0.621368	0.196969	0.803031	0.239933	E00644	18968	3	1	2	Sputum	0
Firmicutes_Bacilli	Lactobacillus_paracasei	Bacteria/Firmicutes_Bacilli/Lactobacillales/Lactobacillaceae/Lactobacillus_4/Lactobacillus_paracasei	0	21.4	2.73843	0.621368	0.196969	0.803031	0.239933	E00644	18968	3	1	2	Sputum	0
Firmicutes_Bacilli	Lactobacillus_vaginalis	Bacteria/Firmicutes_Bacilli/Lactobacillales/Lactobacillaceae/Lactobacillus_1/Lactobacillus_vaginalis	0	21.4	2.73843	0.621368	0.196969	0.803031	0.239933	E00644	18968	3	1	2	Sputum	0
Firmicutes_Bacilli	Lactococcus_chungangensis	Bacteria/Firmicutes_Bacilli/Lactobacillales/Streptococcaceae/Lactococcus_3/Lactococcus_chungangensis	0	21.4	2.73843	0.621368	0.196969	0.803031	0.239933	E00644	18968	3	1	2	Sputum	0
Firmicutes_Bacilli	Lactococcus_lactis	Bacteria/Firmicutes_Bacilli/Lactobacillales/Streptococcaceae/Lactococcus_1/Lactococcus_lactis	0	21.4	2.73843	0.621368	0.196969	0.803031	0.239933	E00644	18968	3	1	2	Sputum	0
Firmicutes_Bacilli	Staphylococcus_aureus	Bacteria/Firmicutes_Bacilli/Bacillales_Staphylococcaceae/Staphylococcus_1/Staphylococcus_aureus	0	21.4	2.73843	0.621368	0.196969	0.803031	0.239933	E00644	18968	3	1	2	Sputum	0
Firmicutes_Bacilli	Staphylococcus_epidermidis	Bacteria/Firmicutes_Bacilli/Bacillales_Staphylococcaceae/Staphylococcus_1/Staphylococcus_epidermidis	0	21.4	2.73843	0.621368	0.196969	0.803031	0.239933	E00644	18968	3	1	2	Sputum	0
Firmicutes_Bacilli	Staphylococcus_phage	Bacteria/Firmicutes_Bacilli/Bacillales_Staphylococcaceae/Staphylococcus_1/Staphylococcus_phage	0	21.4	2.73843	0.621368	0.196969	0.803031	0.239933	E00644	18968	3	1	2	Sputum	0
Firmicutes_Bacilli	Streptococcus_anginosus	Bacteria/Firmicutes_Bacilli/Lactobacillales/Streptococcaceae/Streptococcus/Streptococcus_anginosus	0	21.4	2.73843	0.621368	0.196969	0.803031	0.239933	E00644	18968	3	1	2	Sputum	0
Firmicutes_Bacilli	Streptococcus_australis	Bacteria/Firmicutes_Bacilli/Lactobacillales/Streptococcaceae/Streptococcus/Streptococcus_australis	0	21.4	2.73843	0.621368	0.196969	0.803031	0.239933	E00644	18968	3	1	2	Sputum	0
Firmicutes_Bacilli	Streptococcus_constellatus	Bacteria/Firmicutes_Bacilli/Lactobacillales/Streptococcaceae/Streptococcus/Streptococcus_constellatus	0	21.4	2.73843	0.621368	0.196969	0.803031	0.239933	E00644	18968	3	1	2	Sputum	0
Firmicutes_Bacilli	Streptococcus_cristatus	Bacteria/Firmicutes_Bacilli/Lactobacillales/Streptococcaceae/Streptococcus/Streptococcus_cristatus	0	21.4	2.73843	0.621368	0.196969	0.803031	0.239933	E00644	18968	3	1	2	Sputum	0
Firmicutes_Bacilli	Streptococcus_gallinaceus	Bacteria/Firmicutes_Bacilli/Lactobacillales/Streptococcaceae/Streptococcus/Streptococcus_gallinaceus	0	21.4	2.73843	0.621368	0.196969	0.803031	0.239933	E00644	18968	3	1	2	Sputum	0
Firmicutes_Bacilli	Streptococcus_gordonii	Bacteria/Firmicutes_Bacilli/Lactobacillales/Streptococcaceae/Streptococcus/Streptococcus_gordonii	0	21.4	2.73843	0.621368	0.196969	0.803031	0.239933	E00644	18968	3	1	2	Sputum	0
Firmicutes_Bacilli	Streptococcus_infantis	Bacteria/Firmicutes_Bacilli/Lactobacillales/Streptococcaceae/Streptococcus/Streptococcus_infantis	0	21.4	2.73843	0.621368	0.196969	0.803031	0.239933	E00644	18968	3	1	2	Sputum	0
Firmicutes_Bacilli	Streptococcus_intermedius	Bacteria/Firmicutes_Bacilli/Lactobacillales/Streptococcaceae/Streptococcus/Streptococcus_intermedius	0	21.4	2.73843	0.621368	0.196969	0.803031	0.239933	E00644	18968	3	1	2	Sputum	0
Firmicutes_Bacilli	Streptococcus_mitis	Bacteria/Firmicutes_Bacilli/Lactobacillales/Streptococcaceae/Streptococcus/Streptococcus_mitis	0	21.4	2.73843	0.621368	0.196969	0.803031	0.239933	E00644	18968	3	1	2	Sputum	0
Firmicutes_Bacilli	Streptococcus_mutans	Bacteria/Firmicutes_Bacilli/Lactobacillales/Streptococcaceae/Streptococcus/Streptococcus_mutans	0	21.4	2.73843	0.621368	0.196969	0.803031	0.239933	E00644	18968	3	1	2	Sputum	0
Firmicutes_Bacilli	Streptococcus_oralis	Bacteria/Firmicutes_Bacilli/Lactobacillales/Streptococcaceae/Streptococcus/Streptococcus_oralis	0	21.4	2.73843	0.621368	0.196969	0.803031	0.239933	E00644	18968	3	1	2	Sputum	0
Firmicutes_Bacilli	Streptococcus_parasanguinis	Bacteria/Firmicutes_Bacilli/Lactobacillales/Streptococcaceae/Streptococcus/Streptococcus_parasanguinis	0	21.4	2.73843	0.621368	0.196969	0.803031	0.239933	E00644	18968	3	1	2	Sputum	0
Firmicutes_Bacilli	Streptococcus_peroris	Bacteria/Firmicutes_Bacilli/Lactobacillales/Streptococcaceae/Streptococcus/Streptococcus_peroris	0	21.4	2.73843	0.621368	0.196969	0.803031	0.239933	E00644	18968	3	1	2	Sputum	0
Firmicutes_Bacilli	Streptococcus_phocae	Bacteria/Firmicutes_Bacilli/Lactobacillales/Streptococcaceae/Streptococcus/Streptococcus_phocae	0	21.4	2.73843	0.621368	0.196969	0.803031	0.239933	E00644	18968	3	1	2	Sputum	0
Firmicutes_Bacilli	Streptococcus_pneumoniae	Bacteria/Firmicutes_Bacilli/Lactobacillales/Streptococcaceae/Streptococcus/Streptococcus_pneumoniae	0	21.4	2.73843	0.621368	0.196969	0.803031	0.239933	E00644	18968	3	1	2	Sputum	0
Firmicutes_Bacilli	Streptococcus_pseudopneumoniae	Bacteria/Firmicutes_Bacilli/Lactobacillales/Streptococcaceae/Streptococcus/Streptococcus_pseudopneumoniae	0	21.4	2.73843	0.621368	0.196969	0.803031	0.239933	E00644	18968	3	1	2	Sputum	0
Firmicutes_Bacilli	Streptococcus_salivarius	Bacteria/Firmicutes_Bacilli/Lactobacillales/Streptococcaceae/Streptococcus/Streptococcus_salivarius	0	21.4	2.73843	0.621368	0.196969	0.803031	0.239933	E00644	18968	3	1	2	Sputum	0
Firmicutes_Bacilli	Streptococcus_sanguinis	Bacteria/Firmicutes_Bacilli/Lactobacillales/Streptococcaceae/Streptococcus/Streptococcus_sanguinis	0	21.4	2.73843	0.621368	0.196969	0.803031	0.239933	E00644	18968	3	1	2	Sputum	0
Firmicutes_Bacilli	Streptococcus_thermophilus	Bacteria/Firmicutes_Bacilli/Lactobacillales/Streptococcaceae/Streptococcus/Streptococcus_thermophilus	0	21.4	2.73843	0.621368	0.196969	0.803031	0.239933	E00644	18968	3	1	2	Sputum	0
Firmicutes_Bacilli	Streptococcus_urinalis	Bacteria/Firmicutes_Bacilli/Lactobacillales/Streptococcaceae/Streptococcus/Streptococcus_urinalis	0	21.4	2.73843	0.621368	0.196969	0.803031	0.239933	E00644	18968	3	1	2	Sputum	0
Firmicutes_Clostridia_1	Abiotrophia_defectiva	Bacteria/Firmicutes_Clostridia_1/Clostridiales/Lachnospiraceae/Catonella/Abiotrophia_defectiva	0	21.4	2.73843	0.621368	0.196969	0.803031	0.239933	E00644	18968	3	1	2	Sputum	0
Firmicutes_Clostridia_1	Anaerococcus_prevotii	Bacteria/Firmicutes_Clostridia_1/Clostridiales/Family_XI_Incertae_Sedis/Anaerococcus_1/Anaerococcus_prevotii	0	21.4	2.73843	0.621368	0.196969	0.803031	0.239933	E00644	18968	3	1	2	Sputum	0
Firmicutes_Clostridia_1	Catonella_morbi	Bacteria/Firmicutes_Clostridia_1/Clostridiales/Lachnospiraceae/Catonella/Catonella_morbi	0	21.4	2.73843	0.621368	0.196969	0.803031	0.239933	E00644	18968	3	1	2	Sputum	0
Firmicutes_Clostridia_1	Clostridium_lituseburense	Bacteria/Firmicutes_Clostridia_1/Clostridiales/Peptostreptococcaceae/Incertae_Sedis/Clostridium_lituseburense	0	21.4	2.73843	0.621368	0.196969	0.803031	0.239933	E00644	18968	3	1	2	Sputum	0
Firmicutes_Clostridia_1	Coprococcus_comes	Bacteria/Firmicutes_Clostridia_1/Clostridiales/Lachnospiraceae/Coprococcus_3/Coprococcus_comes	0	21.4	2.73843	0.621368	0.196969	0.803031	0.239933	E00644	18968	3	1	2	Sputum	0
Firmicutes_Clostridia_1	Coprococcus_eutactus	Bacteria/Firmicutes_Clostridia_1/Clostridiales/Lachnospiraceae/Coprococcus_2/Coprococcus_eutactus	0	21.4	2.73843	0.621368	0.196969	0.803031	0.239933	E00644	18968	3	1	2	Sputum	0
Firmicutes_Clostridia_1	Desulfotomaculum_guttoideum	Bacteria/Firmicutes_Clostridia_1/Clostridiales/Lachnospiraceae/Incertae_Sedis/Desulfotomaculum_guttoideum	0	21.4	2.73843	0.621368	0.196969	0.803031	0.239933	E00644	18968	3	1	2	Sputum	0
Firmicutes_Clostridia_1	Eubacterium_brachy	Bacteria/Firmicutes_Clostridia_1/Clostridiales/Family_XIII_Incertae_Sedis/Incertae_Sedis/Eubacterium_brachy	0	21.4	2.73843	0.621368	0.196969	0.803031	0.239933	E00644	18968	3	1	2	Sputum	0
Firmicutes_Clostridia_1	Eubacterium_infirmum	Bacteria/Firmicutes_Clostridia_1/Clostridiales/Family_XIII_Incertae_Sedis/Incertae_Sedis/Eubacterium_infirmum	0	21.4	2.73843	0.621368	0.196969	0.803031	0.239933	E00644	18968	3	1	2	Sputum	0
Firmicutes_Clostridia_1	Eubacterium_saburreum	Bacteria/Firmicutes_Clostridia_1/Clostridiales/Lachnospiraceae/Johnsonella/Eubacterium_saburreum	0	21.4	2.73843	0.621368	0.196969	0.803031	0.239933	E00644	18968	3	1	2	Sputum	0
Firmicutes_Clostridia_1	Eubacterium_sulci	Bacteria/Firmicutes_Clostridia_1/Clostridiales/Family_XIII_Incertae_Sedis/Incertae_Sedis/Eubacterium_sulci	0	21.4	2.73843	0.621368	0.196969	0.803031	0.239933	E00644	18968	3	1	2	Sputum	0
Firmicutes_Clostridia_1	Filifactor_alocis	Bacteria/Firmicutes_Clostridia_1/Clostridiales/Peptostreptococcaceae/Filifactor/Filifactor_alocis	0	21.4	2.73843	0.621368	0.196969	0.803031	0.239933	E00644	18968	3	1	2	Sputum	0
Firmicutes_Clostridia_1	Finegoldia_magna	Bacteria/Firmicutes_Clostridia_1/Clostridiales/Family_XI_Incertae_Sedis/Finegoldia_1/Finegoldia_magna	0	21.4	2.73843	0.621368	0.196969	0.803031	0.239933	E00644	18968	3	1	2	Sputum	0
Firmicutes_Clostridia_1	Mogibacterium_vescum	Bacteria/Firmicutes_Clostridia_1/Clostridiales/Family_XIII_Incertae_Sedis/Mogibacterium/Mogibacterium_vescum	0	21.4	2.73843	0.621368	0.196969	0.803031	0.239933	E00644	18968	3	1	2	Sputum	0
Firmicutes_Clostridia_1	Moryella_indoligenes	Bacteria/Firmicutes_Clostridia_1/Clostridiales/Lachnospiraceae/Moryella/Moryella_indoligenes	0	21.4	2.73843	0.621368	0.196969	0.803031	0.239933	E00644	18968	3	1	2	Sputum	0
Firmicutes_Clostridia_1	Oribacterium_sinus	Bacteria/Firmicutes_Clostridia_1/Clostridiales/Lachnospiraceae/Oribacterium/Oribacterium_sinus	0	21.4	2.73843	0.621368	0.196969	0.803031	0.239933	E00644	18968	3	1	2	Sputum	0
Firmicutes_Clostridia_1	Parvimonas_micra	Bacteria/Firmicutes_Clostridia_1/Clostridiales/Family_XI_Incertae_Sedis/Parvimonas/Parvimonas_micra	0	21.4	2.73843	0.621368	0.196969	0.803031	0.239933	E00644	18968	3	1	2	Sputum	0
Firmicutes_Clostridia_1	Peptostreptococcus_stomatis	Bacteria/Firmicutes_Clostridia_1/Clostridiales/Peptostreptococcaceae/Peptostreptococcus/Peptostreptococcus_stomatis	0	21.4	2.73843	0.621368	0.196969	0.803031	0.239933	E00644	18968	3	1	2	Sputum	0
Firmicutes_Clostridia_1	Ruminococcus_lactaris	Bacteria/Firmicutes_Clostridia_1/Clostridiales/Lachnospiraceae/Incertae_Sedis/Ruminococcus_lactaris	0	21.4	2.73843	0.621368	0.196969	0.803031	0.239933	E00644	18968	3	1	2	Sputum	0
Firmicutes_Clostridia_1	Ruminococcus_torques	Bacteria/Firmicutes_Clostridia_1/Clostridiales/Lachnospiraceae/Incertae_Sedis/Ruminococcus_torques	0	21.4	2.73843	0.621368	0.196969	0.803031	0.239933	E00644	18968	3	1	2	Sputum	0
Firmicutes_Clostridia_1	Shuttleworthia_satelles	Bacteria/Firmicutes_Clostridia_1/Clostridiales/Lachnospiraceae/Shuttleworthia/Shuttleworthia_satelles	0	21.4	2.73843	0.621368	0.196969	0.803031	0.239933	E00644	18968	3	1	2	Sputum	0
Firmicutes_Clostridia_1	Soehngenia_saccharolytica	Bacteria/Firmicutes_Clostridia_1/Clostridiales/Family_XI_Incertae_Sedis/Soehngenia/Soehngenia_saccharolytica	0	21.4	2.73843	0.621368	0.196969	0.803031	0.239933	E00644	18968	3	1	2	Sputum	0
Firmicutes_Clostridia_1	Syntrophococcus_sucromutans	Bacteria/Firmicutes_Clostridia_1/Clostridiales/Lachnospiraceae/Syntrophococcus/Syntrophococcus_sucromutans	0	21.4	2.73843	0.621368	0.196969	0.803031	0.239933	E00644	18968	3	1	2	Sputum	0
Firmicutes_Clostridia_2	Centipeda_periodontii	Bacteria/Firmicutes_Clostridia_2/Clostridiales_1/Veillonellaceae/Centipeda/Centipeda_periodontii	0	21.4	2.73843	0.621368	0.196969	0.803031	0.239933	E00644	18968	3	1	2	Sputum	0
Firmicutes_Clostridia_2	Dialister_invisus	Bacteria/Firmicutes_Clostridia_2/Clostridiales_1/Veillonellaceae/Dialister_1/Dialister_invisus	0	21.4	2.73843	0.621368	0.196969	0.803031	0.239933	E00644	18968	3	1	2	Sputum	0
Firmicutes_Clostridia_2	Dialister_micraerophilus	Bacteria/Firmicutes_Clostridia_2/Clostridiales_1/Veillonellaceae/Dialister_3/Dialister_micraerophilus	0	21.4	2.73843	0.621368	0.196969	0.803031	0.239933	E00644	18968	3	1	2	Sputum	0
Firmicutes_Clostridia_2	Megasphaera_micronuciformis	Bacteria/Firmicutes_Clostridia_2/Clostridiales_1/Veillonellaceae/Megasphaera_3/Megasphaera_micronuciformis	0	21.4	2.73843	0.621368	0.196969	0.803031	0.239933	E00644	18968	3	1	2	Sputum	0
Firmicutes_Clostridia_2	Selenomonas_artemidis	Bacteria/Firmicutes_Clostridia_2/Clostridiales_1/Veillonellaceae/Selenomonas_3/Selenomonas_artemidis	0	21.4	2.73843	0.621368	0.196969	0.803031	0.239933	E00644	18968	3	1	2	Sputum	0
Firmicutes_Clostridia_2	Selenomonas_dianae	Bacteria/Firmicutes_Clostridia_2/Clostridiales_1/Veillonellaceae/Selenomonas_3/Selenomonas_dianae	0	21.4	2.73843	0.621368	0.196969	0.803031	0.239933	E00644	18968	3	1	2	Sputum	0
Firmicutes_Clostridia_2	Selenomonas_infelix	Bacteria/Firmicutes_Clostridia_2/Clostridiales_1/Veillonellaceae/Selenomonas_3/Selenomonas_infelix	0	21.4	2.73843	0.621368	0.196969	0.803031	0.239933	E00644	18968	3	1	2	Sputum	0
Firmicutes_Clostridia_2	Selenomonas_noxia	Bacteria/Firmicutes_Clostridia_2/Clostridiales_1/Veillonellaceae/Selenomonas_3/Selenomonas_noxia	0	21.4	2.73843	0.621368	0.196969	0.803031	0.239933	E00644	18968	3	1	2	Sputum	0
Firmicutes_Clostridia_2	Selenomonas_sputigena	Bacteria/Firmicutes_Clostridia_2/Clostridiales_1/Veillonellaceae/Selenomonas_5/Selenomonas_sputigena	0	21.4	2.73843	0.621368	0.196969	0.803031	0.239933	E00644	18968	3	1	2	Sputum	0
Firmicutes_Clostridia_2	Veillonella_atypica	Bacteria/Firmicutes_Clostridia_2/Clostridiales_1/Veillonellaceae/Veillonella/Veillonella_atypica	0	21.4	2.73843	0.621368	0.196969	0.803031	0.239933	E00644	18968	3	1	2	Sputum	0
Firmicutes_Clostridia_2	Veillonella_caviae	Bacteria/Firmicutes_Clostridia_2/Clostridiales_1/Veillonellaceae/Veillonella/Veillonella_caviae	0	21.4	2.73843	0.621368	0.196969	0.803031	0.239933	E00644	18968	3	1	2	Sputum	0
Firmicutes_Clostridia_2	Veillonella_denticariosi	Bacteria/Firmicutes_Clostridia_2/Clostridiales_1/Veillonellaceae/Veillonella/Veillonella_denticariosi	0	21.4	2.73843	0.621368	0.196969	0.803031	0.239933	E00644	18968	3	1	2	Sputum	0
Firmicutes_Clostridia_2	Veillonella_dispar	Bacteria/Firmicutes_Clostridia_2/Clostridiales_1/Veillonellaceae/Veillonella/Veillonella_dispar	0	21.4	2.73843	0.621368	0.196969	0.803031	0.239933	E00644	18968	3	1	2	Sputum	0
Firmicutes_Clostridia_2	Veillonella_magna	Bacteria/Firmicutes_Clostridia_2/Clostridiales_1/Veillonellaceae/Veillonella/Veillonella_magna	0	21.4	2.73843	0.621368	0.196969	0.803031	0.239933	E00644	18968	3	1	2	Sputum	0
Firmicutes_Clostridia_2	Veillonella_parvula	Bacteria/Firmicutes_Clostridia_2/Clostridiales_1/Veillonellaceae/Veillonella/Veillonella_parvula	0	21.4	2.73843	0.621368	0.196969	0.803031	0.239933	E00644	18968	3	1	2	Sputum	0
Firmicutes_Clostridia_2	Veillonella_ratti	Bacteria/Firmicutes_Clostridia_2/Clostridiales_1/Veillonellaceae/Veillonella/Veillonella_ratti	0	21.4	2.73843	0.621368	0.196969	0.803031	0.239933	E00644	18968	3	1	2	Sputum	0
Firmicutes_Clostridia_2	Veillonella_rodentium	Bacteria/Firmicutes_Clostridia_2/Clostridiales_1/Veillonellaceae/Veillonella/Veillonella_rodentium	0	21.4	2.73843	0.621368	0.196969	0.803031	0.239933	E00644	18968	3	1	2	Sputum	0
Firmicutes_Clostridia_2	Veillonella_rogosae	Bacteria/Firmicutes_Clostridia_2/Clostridiales_1/Veillonellaceae/Veillonella/Veillonella_rogosae	0	21.4	2.73843	0.621368	0.196969	0.803031	0.239933	E00644	18968	3	1	2	Sputum	0
Firmicutes_Erysipelotrichi_Erysipelotrichales_Erysipelotrichaceae	Solobacterium_moorei	Bacteria/Firmicutes_Erysipelotrichi_Erysipelotrichales_Erysipelotrichaceae/Solobacterium/Solobacterium_moorei	0	21.4	2.73843	0.621368	0.196969	0.803031	0.239933	E00644	18968	3	1	2	Sputum	0
Fusobacteria	Fusobacteriales	Bacteria/Fusobacteria/Fusobacteria/Fusobacteriales	2	21.4	2.73843	0.621368	0.196969	0.803031	0.239933	E00644	18968	3	1	2	Sputum	0.0105440742
Fusobacteria	Fusobacteriales	Bacteria/Fusobacteria/Fusobacteriia/Fusobacteriales	0	21.4	2.73843	0.621368	0.196969	0.803031	0.239933	E00644	18968	3	1	2	Sputum	0
Fusobacteria	Fusobacterium	Bacteria/Fusobacteria/Fusobacteria/Fusobacteriales/Fusobacteriaceae/Fusobacterium	7	21.4	2.73843	0.621368	0.196969	0.803031	0.239933	E00644	18968	3	1	2	Sputum	0.0369042598
Fusobacteria	Fusobacterium	Bacteria/Fusobacteria/Fusobacteriia/Fusobacteriales/Fusobacteriaceae/Fusobacterium	0	21.4	2.73843	0.621368	0.196969	0.803031	0.239933	E00644	18968	3	1	2	Sputum	0
Fusobacteria	Leptotrichia	Bacteria/Fusobacteria/Fusobacteria/Fusobacteriales/Leptotrichiaceae/Leptotrichia	1	21.4	2.73843	0.621368	0.196969	0.803031	0.239933	E00644	18968	3	1	2	Sputum	0.0052720371
Fusobacteria	Leptotrichia	Bacteria/Fusobacteria/Fusobacteriia/Fusobacteriales/Leptotrichiaceae/Leptotrichia	0	21.4	2.73843	0.621368	0.196969	0.803031	0.239933	E00644	18968	3	1	2	Sputum	0
Fusobacteria	Leptotrichiaceae	Bacteria/Fusobacteria/Fusobacteria/Fusobacteriales/Leptotrichiaceae	0	21.4	2.73843	0.621368	0.196969	0.803031	0.239933	E00644	18968	3	1	2	Sputum	0
Fusobacteria	Leptotrichiaceae	Bacteria/Fusobacteria/Fusobacteriia/Fusobacteriales/Leptotrichiaceae	0	21.4	2.73843	0.621368	0.196969	0.803031	0.239933	E00644	18968	3	1	2	Sputum	0
Fusobacteria	Psychrilyobacter	Bacteria/Fusobacteria/Fusobacteriia/Fusobacteriales/Fusobacteriaceae/Psychrilyobacter	0	21.4	2.73843	0.621368	0.196969	0.803031	0.239933	E00644	18968	3	1	2	Sputum	0
Fusobacteria	Sneathia	Bacteria/Fusobacteria/Fusobacteria/Fusobacteriales/Leptotrichiaceae/Sneathia	0	21.4	2.73843	0.621368	0.196969	0.803031	0.239933	E00644	18968	3	1	2	Sputum	0
Fusobacteria	Sneathia	Bacteria/Fusobacteria/Fusobacteriia/Fusobacteriales/Leptotrichiaceae/Sneathia	0	21.4	2.73843	0.621368	0.196969	0.803031	0.239933	E00644	18968	3	1	2	Sputum	0
Fusobacteria	Streptobacillus	Bacteria/Fusobacteria/Fusobacteria/Fusobacteriales/Leptotrichiaceae/Streptobacillus	0	21.4	2.73843	0.621368	0.196969	0.803031	0.239933	E00644	18968	3	1	2	Sputum	0
Fusobacteria_Fusobacteria	Fusobacterium_canifelinum	Bacteria/Fusobacteria_Fusobacteria/Fusobacteriales/Fusobacteriaceae/Fusobacterium_1/Fusobacterium_canifelinum	0	21.4	2.73843	0.621368	0.196969	0.803031	0.239933	E00644	18968	3	1	2	Sputum	0
Fusobacteria_Fusobacteria	Fusobacterium_necrophorum	Bacteria/Fusobacteria_Fusobacteria/Fusobacteriales/Fusobacteriaceae/Fusobacterium_1/Fusobacterium_necrophorum	0	21.4	2.73843	0.621368	0.196969	0.803031	0.239933	E00644	18968	3	1	2	Sputum	0
Fusobacteria_Fusobacteria	Fusobacterium_nucleatum	Bacteria/Fusobacteria_Fusobacteria/Fusobacteriales/Fusobacteriaceae/Fusobacterium_1/Fusobacterium_nucleatum	0	21.4	2.73843	0.621368	0.196969	0.803031	0.239933	E00644	18968	3	1	2	Sputum	0
Fusobacteria_Fusobacteria	Fusobacterium_periodonticum	Bacteria/Fusobacteria_Fusobacteria/Fusobacteriales/Fusobacteriaceae/Fusobacterium_1/Fusobacterium_periodonticum	0	21.4	2.73843	0.621368	0.196969	0.803031	0.239933	E00644	18968	3	1	2	Sputum	0
Fusobacteria_Fusobacteria	Fusobacterium_russii	Bacteria/Fusobacteria_Fusobacteria/Fusobacteriales/Fusobacteriaceae/Fusobacterium_1/Fusobacterium_russii	0	21.4	2.73843	0.621368	0.196969	0.803031	0.239933	E00644	18968	3	1	2	Sputum	0
Fusobacteria_Fusobacteria	Fusobacterium_simiae	Bacteria/Fusobacteria_Fusobacteria/Fusobacteriales/Fusobacteriaceae/Fusobacterium_1/Fusobacterium_simiae	0	21.4	2.73843	0.621368	0.196969	0.803031	0.239933	E00644	18968	3	1	2	Sputum	0
Fusobacteria_Fusobacteria	Fusobacterium_varium	Bacteria/Fusobacteria_Fusobacteria/Fusobacteriales/Fusobacteriaceae/Fusobacterium_1/Fusobacterium_varium	0	21.4	2.73843	0.621368	0.196969	0.803031	0.239933	E00644	18968	3	1	2	Sputum	0
Fusobacteria_Fusobacteria	Leptotrichia_buccalis	Bacteria/Fusobacteria_Fusobacteria/Fusobacteriales/Leptotrichiaceae/Leptotrichia/Leptotrichia_buccalis	0	21.4	2.73843	0.621368	0.196969	0.803031	0.239933	E00644	18968	3	1	2	Sputum	0
Fusobacteria_Fusobacteria	Leptotrichia_goodfellowii	Bacteria/Fusobacteria_Fusobacteria/Fusobacteriales/Leptotrichiaceae/Leptotrichia/Leptotrichia_goodfellowii	0	21.4	2.73843	0.621368	0.196969	0.803031	0.239933	E00644	18968	3	1	2	Sputum	0
Fusobacteria_Fusobacteria	Leptotrichia_shahii	Bacteria/Fusobacteria_Fusobacteria/Fusobacteriales/Leptotrichiaceae/Leptotrichia/Leptotrichia_shahii	0	21.4	2.73843	0.621368	0.196969	0.803031	0.239933	E00644	18968	3	1	2	Sputum	0
Fusobacteria_Fusobacteria	Leptotrichia_trevisanii	Bacteria/Fusobacteria_Fusobacteria/Fusobacteriales/Leptotrichiaceae/Leptotrichia/Leptotrichia_trevisanii	0	21.4	2.73843	0.621368	0.196969	0.803031	0.239933	E00644	18968	3	1	2	Sputum	0
Fusobacteria_Fusobacteria	Leptotrichia_wadei	Bacteria/Fusobacteria_Fusobacteria/Fusobacteriales/Leptotrichiaceae/Leptotrichia/Leptotrichia_wadei	0	21.4	2.73843	0.621368	0.196969	0.803031	0.239933	E00644	18968	3	1	2	Sputum	0
Fusobacteria_Fusobacteria	Streptobacillus_moniliformis	Bacteria/Fusobacteria_Fusobacteria/Fusobacteriales/Leptotrichiaceae/Streptobacillus/Streptobacillus_moniliformis	0	21.4	2.73843	0.621368	0.196969	0.803031	0.239933	E00644	18968	3	1	2	Sputum	0
Gemmatimonadetes	AT425-EubC11-terrestrial-group	Bacteria/Gemmatimonadetes/Gemmatimonadetes/AT425-EubC11-terrestrial-group	0	21.4	2.73843	0.621368	0.196969	0.803031	0.239933	E00644	18968	3	1	2	Sputum	0
Gemmatimonadetes	Gemmatimonadaceae	Bacteria/Gemmatimonadetes/Gemmatimonadetes/Gemmatimonadales/Gemmatimonadaceae	0	21.4	2.73843	0.621368	0.196969	0.803031	0.239933	E00644	18968	3	1	2	Sputum	0
Nitrospirae	Leptospirillum	Bacteria/Nitrospirae/Nitrospira/Nitrospirales/Nitrospiraceae/Leptospirillum	0	21.4	2.73843	0.621368	0.196969	0.803031	0.239933	E00644	18968	3	1	2	Sputum	0
Nitrospirae	Nitrospira	Bacteria/Nitrospirae/Nitrospira/Nitrospirales/Nitrospiraceae/Nitrospira	0	21.4	2.73843	0.621368	0.196969	0.803031	0.239933	E00644	18968	3	1	2	Sputum	0
Planctomycetes	OM190	Bacteria/Planctomycetes/OM190	0	21.4	2.73843	0.621368	0.196969	0.803031	0.239933	E00644	18968	3	1	2	Sputum	0
Proteobacteria	0319-6G20	Bacteria/Proteobacteria/Deltaproteobacteria/Myxococcales/0319-6G20	0	21.4	2.73843	0.621368	0.196969	0.803031	0.239933	E00644	18968	3	1	2	Sputum	0
Proteobacteria	Acetobacter	Bacteria/Proteobacteria/Alphaproteobacteria/Rhodospirillales/Acetobacteraceae/Acetobacter	0	21.4	2.73843	0.621368	0.196969	0.803031	0.239933	E00644	18968	3	1	2	Sputum	0
Proteobacteria	Acetobacteraceae	Bacteria/Proteobacteria/Alphaproteobacteria/Rhodospirillales/Acetobacteraceae	0	21.4	2.73843	0.621368	0.196969	0.803031	0.239933	E00644	18968	3	1	2	Sputum	0
Proteobacteria	Achromobacter	Bacteria/Proteobacteria/Betaproteobacteria/Burkholderiales/Alcaligenaceae/Achromobacter	0	21.4	2.73843	0.621368	0.196969	0.803031	0.239933	E00644	18968	3	1	2	Sputum	0
Proteobacteria	Achromobacter_xylosoxidans	Bacteria/Proteobacteria/Betaproteobacteria/Burkholderiales/Alcaligenaceae_2/Achromobacter_2/Achromobacter_xylosoxidans	0	21.4	2.73843	0.621368	0.196969	0.803031	0.239933	E00644	18968	3	1	2	Sputum	0
Proteobacteria	Acidiphilium	Bacteria/Proteobacteria/Alphaproteobacteria/Rhodospirillales/Acetobacteraceae/Acidiphilium	0	21.4	2.73843	0.621368	0.196969	0.803031	0.239933	E00644	18968	3	1	2	Sputum	0
Proteobacteria	Acidovorax	Bacteria/Proteobacteria/Betaproteobacteria/Burkholderiales/Comamonadaceae/Acidovorax	0	21.4	2.73843	0.621368	0.196969	0.803031	0.239933	E00644	18968	3	1	2	Sputum	0
Proteobacteria	Acidovorax_temperans	Bacteria/Proteobacteria/Betaproteobacteria/Burkholderiales/Comamonadaceae/Acidovorax_5/Acidovorax_temperans	0	21.4	2.73843	0.621368	0.196969	0.803031	0.239933	E00644	18968	3	1	2	Sputum	0
Proteobacteria	Acinetobacter	Bacteria/Proteobacteria/Gammaproteobacteria/Pseudomonadales/Moraxellaceae/Acinetobacter	1	21.4	2.73843	0.621368	0.196969	0.803031	0.239933	E00644	18968	3	1	2	Sputum	0.0052720371
Proteobacteria	Actinobacillus	Bacteria/Proteobacteria/Gammaproteobacteria/Pasteurellales/Pasteurellaceae/Actinobacillus	0	21.4	2.73843	0.621368	0.196969	0.803031	0.239933	E00644	18968	3	1	2	Sputum	0
Proteobacteria	Actinobacillus_pleuropneumoniae	Bacteria/Proteobacteria/Gammaproteobacteria_1/Pasteurellales_Pasteurellaceae/Actinobacillus_6/Actinobacillus_pleuropneumoniae	0	21.4	2.73843	0.621368	0.196969	0.803031	0.239933	E00644	18968	3	1	2	Sputum	0
Proteobacteria	Actinobacillus_porcinus	Bacteria/Proteobacteria/Gammaproteobacteria_1/Pasteurellales_Pasteurellaceae/Actinobacillus_8/Actinobacillus_porcinus	0	21.4	2.73843	0.621368	0.196969	0.803031	0.239933	E00644	18968	3	1	2	Sputum	0
Proteobacteria	Aeromonas	Bacteria/Proteobacteria/Gammaproteobacteria/Aeromonadales/Aeromonadaceae/Aeromonas	0	21.4	2.73843	0.621368	0.196969	0.803031	0.239933	E00644	18968	3	1	2	Sputum	0
Proteobacteria	Aggregatibacter	Bacteria/Proteobacteria/Gammaproteobacteria/Pasteurellales/Pasteurellaceae/Aggregatibacter	0	21.4	2.73843	0.621368	0.196969	0.803031	0.239933	E00644	18968	3	1	2	Sputum	0
Proteobacteria	Aggregatibacter_aphrophilus	Bacteria/Proteobacteria/Gammaproteobacteria_1/Pasteurellales_Pasteurellaceae/Aggregatibacter_1/Aggregatibacter_aphrophilus	0	21.4	2.73843	0.621368	0.196969	0.803031	0.239933	E00644	18968	3	1	2	Sputum	0
Proteobacteria	Aggregatibacter_segnis	Bacteria/Proteobacteria/Gammaproteobacteria_1/Pasteurellales_Pasteurellaceae/Aggregatibacter_1/Aggregatibacter_segnis	0	21.4	2.73843	0.621368	0.196969	0.803031	0.239933	E00644	18968	3	1	2	Sputum	0
Proteobacteria	Alcaligenaceae	Bacteria/Proteobacteria/Betaproteobacteria/Burkholderiales/Alcaligenaceae	0	21.4	2.73843	0.621368	0.196969	0.803031	0.239933	E00644	18968	3	1	2	Sputum	0
Proteobacteria	Alcaligenes	Bacteria/Proteobacteria/Betaproteobacteria/Burkholderiales/Alcaligenaceae/Alcaligenes	0	21.4	2.73843	0.621368	0.196969	0.803031	0.239933	E00644	18968	3	1	2	Sputum	0
Proteobacteria	Alkanindiges	Bacteria/Proteobacteria/Gammaproteobacteria/Pseudomonadales/Moraxellaceae/Alkanindiges	0	21.4	2.73843	0.621368	0.196969	0.803031	0.239933	E00644	18968	3	1	2	Sputum	0
Proteobacteria	Alphaproteobacteria	Bacteria/Proteobacteria/Alphaproteobacteria	2180	21.4	2.73843	0.621368	0.196969	0.803031	0.239933	E00644	18968	3	1	2	Sputum	11.493040911
Proteobacteria	Aquabacterium	Bacteria/Proteobacteria/Betaproteobacteria/Burkholderiales/Comamonadaceae/Aquabacterium	0	21.4	2.73843	0.621368	0.196969	0.803031	0.239933	E00644	18968	3	1	2	Sputum	0
Proteobacteria	Aquicella	Bacteria/Proteobacteria/Gammaproteobacteria/Legionellales/Coxiellaceae/Aquicella	0	21.4	2.73843	0.621368	0.196969	0.803031	0.239933	E00644	18968	3	1	2	Sputum	0
Proteobacteria	Arenimonas	Bacteria/Proteobacteria/Gammaproteobacteria/Xanthomonadales/Xanthomonadaceae/Arenimonas	0	21.4	2.73843	0.621368	0.196969	0.803031	0.239933	E00644	18968	3	1	2	Sputum	0
Proteobacteria	Aurantimonadaceae	Bacteria/Proteobacteria/Alphaproteobacteria/Rhizobiales/Aurantimonadaceae	0	21.4	2.73843	0.621368	0.196969	0.803031	0.239933	E00644	18968	3	1	2	Sputum	0
Proteobacteria	Aureimonas	Bacteria/Proteobacteria/Alphaproteobacteria/Rhizobiales/Aurantimonadaceae/Aureimonas	0	21.4	2.73843	0.621368	0.196969	0.803031	0.239933	E00644	18968	3	1	2	Sputum	0
Proteobacteria	Bauldia	Bacteria/Proteobacteria/Alphaproteobacteria/Rhizobiales/Family-Incertae-Sedis/Bauldia	0	21.4	2.73843	0.621368	0.196969	0.803031	0.239933	E00644	18968	3	1	2	Sputum	0
Proteobacteria	Betaproteobacteria	Bacteria/Proteobacteria/Betaproteobacteria	0	21.4	2.73843	0.621368	0.196969	0.803031	0.239933	E00644	18968	3	1	2	Sputum	0
Proteobacteria	Bibersteinia	Bacteria/Proteobacteria/Gammaproteobacteria/Pasteurellales/Pasteurellaceae/Bibersteinia	0	21.4	2.73843	0.621368	0.196969	0.803031	0.239933	E00644	18968	3	1	2	Sputum	0
Proteobacteria	Bisgaard_Taxon	Bacteria/Proteobacteria/Gammaproteobacteria_1/Pasteurellales_Pasteurellaceae/Bisgaard_Taxon	0	21.4	2.73843	0.621368	0.196969	0.803031	0.239933	E00644	18968	3	1	2	Sputum	0
Proteobacteria	Bordetella	Bacteria/Proteobacteria/Betaproteobacteria/Burkholderiales/Alcaligenaceae/Bordetella	0	21.4	2.73843	0.621368	0.196969	0.803031	0.239933	E00644	18968	3	1	2	Sputum	0
Proteobacteria	Bosea	Bacteria/Proteobacteria/Alphaproteobacteria/Rhizobiales/Bradyrhizobiaceae/Bosea	0	21.4	2.73843	0.621368	0.196969	0.803031	0.239933	E00644	18968	3	1	2	Sputum	0
Proteobacteria	Bradyrhizobiaceae	Bacteria/Proteobacteria/Alphaproteobacteria/Rhizobiales/Bradyrhizobiaceae	0	21.4	2.73843	0.621368	0.196969	0.803031	0.239933	E00644	18968	3	1	2	Sputum	0
Proteobacteria	Bradyrhizobium	Bacteria/Proteobacteria/Alphaproteobacteria/Rhizobiales/Bradyrhizobiaceae/Bradyrhizobium	0	21.4	2.73843	0.621368	0.196969	0.803031	0.239933	E00644	18968	3	1	2	Sputum	0
Proteobacteria	Brevundimonas	Bacteria/Proteobacteria/Alphaproteobacteria/Caulobacterales/Caulobacteraceae/Brevundimonas	0	21.4	2.73843	0.621368	0.196969	0.803031	0.239933	E00644	18968	3	1	2	Sputum	0
Proteobacteria	Buchnera_aphidicola	Bacteria/Proteobacteria/Gammaproteobacteria_1/Enterobacteriales_Enterobacteriaceae_4/Buchnera_1/Buchnera_aphidicola	0	21.4	2.73843	0.621368	0.196969	0.803031	0.239933	E00644	18968	3	1	2	Sputum	0
Proteobacteria	Burkholderia	Bacteria/Proteobacteria/Betaproteobacteria/Burkholderiales/Burkholderiaceae/Burkholderia	0	21.4	2.73843	0.621368	0.196969	0.803031	0.239933	E00644	18968	3	1	2	Sputum	0
Proteobacteria	Burkholderia_andropogonis	Bacteria/Proteobacteria/Betaproteobacteria/Burkholderiales/Burkholderiaceae_1/Burkholderia/Burkholderia_andropogonis	0	21.4	2.73843	0.621368	0.196969	0.803031	0.239933	E00644	18968	3	1	2	Sputum	0
Proteobacteria	Burkholderia_heleia	Bacteria/Proteobacteria/Betaproteobacteria/Burkholderiales/Burkholderiaceae_1/Burkholderia/Burkholderia_heleia	0	21.4	2.73843	0.621368	0.196969	0.803031	0.239933	E00644	18968	3	1	2	Sputum	0
Proteobacteria	Burkholderia_phymatum	Bacteria/Proteobacteria/Betaproteobacteria/Burkholderiales/Burkholderiaceae_1/Burkholderia/Burkholderia_phymatum	0	21.4	2.73843	0.621368	0.196969	0.803031	0.239933	E00644	18968	3	1	2	Sputum	0
Proteobacteria	Burkholderia_phytofirmans	Bacteria/Proteobacteria/Betaproteobacteria/Burkholderiales/Burkholderiaceae_1/Burkholderia/Burkholderia_phytofirmans	0	21.4	2.73843	0.621368	0.196969	0.803031	0.239933	E00644	18968	3	1	2	Sputum	0
Proteobacteria	Burkholderiaceae	Bacteria/Proteobacteria/Betaproteobacteria/Burkholderiales/Burkholderiaceae	0	21.4	2.73843	0.621368	0.196969	0.803031	0.239933	E00644	18968	3	1	2	Sputum	0
Proteobacteria	Burkholderiales	Bacteria/Proteobacteria/Betaproteobacteria/Burkholderiales	0	21.4	2.73843	0.621368	0.196969	0.803031	0.239933	E00644	18968	3	1	2	Sputum	0
Proteobacteria	Campylobacter	Bacteria/Proteobacteria/Epsilonproteobacteria/Campylobacterales/Campylobacteraceae/Campylobacter	8	21.4	2.73843	0.621368	0.196969	0.803031	0.239933	E00644	18968	3	1	2	Sputum	0.0421762969
Proteobacteria	Campylobacter_concisus	Bacteria/Proteobacteria/Epsilonproteobacteria/Campylobacterales_Campylobacteraceae/Campylobacter/Campylobacter_concisus	0	21.4	2.73843	0.621368	0.196969	0.803031	0.239933	E00644	18968	3	1	2	Sputum	0
Proteobacteria	Campylobacter_gracilis	Bacteria/Proteobacteria/Epsilonproteobacteria/Campylobacterales_Campylobacteraceae/Campylobacter/Campylobacter_gracilis	0	21.4	2.73843	0.621368	0.196969	0.803031	0.239933	E00644	18968	3	1	2	Sputum	0
Proteobacteria	Campylobacter_showae	Bacteria/Proteobacteria/Epsilonproteobacteria/Campylobacterales_Campylobacteraceae/Campylobacter/Campylobacter_showae	0	21.4	2.73843	0.621368	0.196969	0.803031	0.239933	E00644	18968	3	1	2	Sputum	0
Proteobacteria	Candidatus-Alysiosphaera	Bacteria/Proteobacteria/Alphaproteobacteria/Rhodospirillales/Candidatus-Alysiosphaera	0	21.4	2.73843	0.621368	0.196969	0.803031	0.239933	E00644	18968	3	1	2	Sputum	0
Proteobacteria	Candidatus-Odyssella	Bacteria/Proteobacteria/Alphaproteobacteria/Rickettsiales/Family-Incertae-Sedis/Candidatus-Odyssella	0	21.4	2.73843	0.621368	0.196969	0.803031	0.239933	E00644	18968	3	1	2	Sputum	0
Proteobacteria	Cardiobacteriaceae	Bacteria/Proteobacteria/Gammaproteobacteria/Cardiobacteriales/Cardiobacteriaceae	0	21.4	2.73843	0.621368	0.196969	0.803031	0.239933	E00644	18968	3	1	2	Sputum	0
Proteobacteria	Cardiobacterium	Bacteria/Proteobacteria/Gammaproteobacteria/Cardiobacteriales/Cardiobacteriaceae/Cardiobacterium	0	21.4	2.73843	0.621368	0.196969	0.803031	0.239933	E00644	18968	3	1	2	Sputum	0
Proteobacteria	Cardiobacterium_hominis	Bacteria/Proteobacteria/Gammaproteobacteria_Cardiobacteriales_Cardiobacteriaceae/Cardiobacterium/Cardiobacterium_hominis	0	21.4	2.73843	0.621368	0.196969	0.803031	0.239933	E00644	18968	3	1	2	Sputum	0
Proteobacteria	Cardiobacterium_valvarum	Bacteria/Proteobacteria/Gammaproteobacteria_Cardiobacteriales_Cardiobacteriaceae/Cardiobacterium/Cardiobacterium_valvarum	0	21.4	2.73843	0.621368	0.196969	0.803031	0.239933	E00644	18968	3	1	2	Sputum	0
Proteobacteria	Caulobacteraceae	Bacteria/Proteobacteria/Alphaproteobacteria/Caulobacterales/Caulobacteraceae	0	21.4	2.73843	0.621368	0.196969	0.803031	0.239933	E00644	18968	3	1	2	Sputum	0
Proteobacteria	Cedecea	Bacteria/Proteobacteria/Gammaproteobacteria/Enterobacteriales/Enterobacteriaceae/Cedecea	0	21.4	2.73843	0.621368	0.196969	0.803031	0.239933	E00644	18968	3	1	2	Sputum	0
Proteobacteria	Cellvibrio	Bacteria/Proteobacteria/Gammaproteobacteria/Pseudomonadales/Pseudomonadaceae/Cellvibrio	0	21.4	2.73843	0.621368	0.196969	0.803031	0.239933	E00644	18968	3	1	2	Sputum	0
Proteobacteria	Citrobacter	Bacteria/Proteobacteria/Gammaproteobacteria/Enterobacteriales/Enterobacteriaceae/Citrobacter	0	21.4	2.73843	0.621368	0.196969	0.803031	0.239933	E00644	18968	3	1	2	Sputum	0
Proteobacteria	Comamonadaceae	Bacteria/Proteobacteria/Betaproteobacteria/Burkholderiales/Comamonadaceae	0	21.4	2.73843	0.621368	0.196969	0.803031	0.239933	E00644	18968	3	1	2	Sputum	0
Proteobacteria	Comamonas	Bacteria/Proteobacteria/Betaproteobacteria/Burkholderiales/Comamonadaceae/Comamonas	0	21.4	2.73843	0.621368	0.196969	0.803031	0.239933	E00644	18968	3	1	2	Sputum	0
Proteobacteria	Comamonas_testosteroni	Bacteria/Proteobacteria/Betaproteobacteria/Burkholderiales/Comamonadaceae/Comamonas/Comamonas_testosteroni	0	21.4	2.73843	0.621368	0.196969	0.803031	0.239933	E00644	18968	3	1	2	Sputum	0
Proteobacteria	Conchiformibius_kuhniae	Bacteria/Proteobacteria/Betaproteobacteria/Neisseriales_Neisseriaceae_1/Conchiformibius/Conchiformibius_kuhniae	0	21.4	2.73843	0.621368	0.196969	0.803031	0.239933	E00644	18968	3	1	2	Sputum	0
Proteobacteria	Cronobacter	Bacteria/Proteobacteria/Gammaproteobacteria/Enterobacteriales/Enterobacteriaceae/Cronobacter	0	21.4	2.73843	0.621368	0.196969	0.803031	0.239933	E00644	18968	3	1	2	Sputum	0
Proteobacteria	Cupriavidus	Bacteria/Proteobacteria/Betaproteobacteria/Burkholderiales/Burkholderiaceae/Cupriavidus	0	21.4	2.73843	0.621368	0.196969	0.803031	0.239933	E00644	18968	3	1	2	Sputum	0
Proteobacteria	Delftia	Bacteria/Proteobacteria/Betaproteobacteria/Burkholderiales/Comamonadaceae/Delftia	0	21.4	2.73843	0.621368	0.196969	0.803031	0.239933	E00644	18968	3	1	2	Sputum	0
Proteobacteria	Derxia	Bacteria/Proteobacteria/Betaproteobacteria/Burkholderiales/Alcaligenaceae/Derxia	0	21.4	2.73843	0.621368	0.196969	0.803031	0.239933	E00644	18968	3	1	2	Sputum	0
Proteobacteria	Devosia	Bacteria/Proteobacteria/Alphaproteobacteria/Rhizobiales/Hyphomicrobiaceae/Devosia	0	21.4	2.73843	0.621368	0.196969	0.803031	0.239933	E00644	18968	3	1	2	Sputum	0
Proteobacteria	Dokdonella	Bacteria/Proteobacteria/Gammaproteobacteria/Xanthomonadales/Xanthomonadaceae/Dokdonella	0	21.4	2.73843	0.621368	0.196969	0.803031	0.239933	E00644	18968	3	1	2	Sputum	0
Proteobacteria	Eikenella	Bacteria/Proteobacteria/Betaproteobacteria/Neisseriales/Neisseriaceae/Eikenella	0	21.4	2.73843	0.621368	0.196969	0.803031	0.239933	E00644	18968	3	1	2	Sputum	0
Proteobacteria	Eikenella_corrodens	Bacteria/Proteobacteria/Betaproteobacteria/Neisseriales_Neisseriaceae_1/Eikenella/Eikenella_corrodens	0	21.4	2.73843	0.621368	0.196969	0.803031	0.239933	E00644	18968	3	1	2	Sputum	0
Proteobacteria	Enhydrobacter	Bacteria/Proteobacteria/Gammaproteobacteria/Pseudomonadales/Moraxellaceae/Enhydrobacter	0	21.4	2.73843	0.621368	0.196969	0.803031	0.239933	E00644	18968	3	1	2	Sputum	0
Proteobacteria	Enhygromyxa_salina	Bacteria/Proteobacteria/Deltaproteobacteria/Myxococcales/Nannocystineae/Nannocystaceae/Enhygromyxa/Enhygromyxa_salina	0	21.4	2.73843	0.621368	0.196969	0.803031	0.239933	E00644	18968	3	1	2	Sputum	0
Proteobacteria	Enterobacter	Bacteria/Proteobacteria/Gammaproteobacteria/Enterobacteriales/Enterobacteriaceae/Enterobacter	0	21.4	2.73843	0.621368	0.196969	0.803031	0.239933	E00644	18968	3	1	2	Sputum	0
Proteobacteria	Enterobacteriaceae	Bacteria/Proteobacteria/Gammaproteobacteria/Enterobacteriales/Enterobacteriaceae	0	21.4	2.73843	0.621368	0.196969	0.803031	0.239933	E00644	18968	3	1	2	Sputum	0
Proteobacteria	Erythrobacteraceae	Bacteria/Proteobacteria/Alphaproteobacteria/Sphingomonadales/Erythrobacteraceae	0	21.4	2.73843	0.621368	0.196969	0.803031	0.239933	E00644	18968	3	1	2	Sputum	0
Proteobacteria	Escherichia-Shigella	Bacteria/Proteobacteria/Gammaproteobacteria/Enterobacteriales/Enterobacteriaceae/Escherichia-Shigella	1	21.4	2.73843	0.621368	0.196969	0.803031	0.239933	E00644	18968	3	1	2	Sputum	0.0052720371
Proteobacteria	Escherichia_coli	Bacteria/Proteobacteria/Gammaproteobacteria_1/Enterobacteriales_Enterobacteriaceae_1/Escherichia-Shigella/Escherichia_coli	0	21.4	2.73843	0.621368	0.196969	0.803031	0.239933	E00644	18968	3	1	2	Sputum	0
Proteobacteria	F0723	Bacteria/Proteobacteria/Alphaproteobacteria/Rhizobiales/F0723	0	21.4	2.73843	0.621368	0.196969	0.803031	0.239933	E00644	18968	3	1	2	Sputum	0
Proteobacteria	GOBB3-C201	Bacteria/Proteobacteria/Alphaproteobacteria/Sphingomonadales/GOBB3-C201	0	21.4	2.73843	0.621368	0.196969	0.803031	0.239933	E00644	18968	3	1	2	Sputum	0
Proteobacteria	Gammaproteobacteria	Bacteria/Proteobacteria/Gammaproteobacteria	0	21.4	2.73843	0.621368	0.196969	0.803031	0.239933	E00644	18968	3	1	2	Sputum	0
Proteobacteria	Haemophilus	Bacteria/Proteobacteria/Gammaproteobacteria/Pasteurellales/Pasteurellaceae/Haemophilus	3	21.4	2.73843	0.621368	0.196969	0.803031	0.239933	E00644	18968	3	1	2	Sputum	0.0158161113
Proteobacteria	Haemophilus_influenzae	Bacteria/Proteobacteria/Gammaproteobacteria_1/Pasteurellales_Pasteurellaceae/Haemophilus_1/Haemophilus_influenzae	0	21.4	2.73843	0.621368	0.196969	0.803031	0.239933	E00644	18968	3	1	2	Sputum	0
Proteobacteria	Haemophilus_parainfluenzae	Bacteria/Proteobacteria/Gammaproteobacteria_1/Pasteurellales_Pasteurellaceae/Haemophilus_7/Haemophilus_parainfluenzae	0	21.4	2.73843	0.621368	0.196969	0.803031	0.239933	E00644	18968	3	1	2	Sputum	0
Proteobacteria	Haemophilus_pittmaniae	Bacteria/Proteobacteria/Gammaproteobacteria_1/Pasteurellales_Pasteurellaceae/Haemophilus_7/Haemophilus_pittmaniae	0	21.4	2.73843	0.621368	0.196969	0.803031	0.239933	E00644	18968	3	1	2	Sputum	0
Proteobacteria	Halomonas	Bacteria/Proteobacteria/Gammaproteobacteria/Oceanospirillales/Halomonadaceae/Halomonas	0	21.4	2.73843	0.621368	0.196969	0.803031	0.239933	E00644	18968	3	1	2	Sputum	0
Proteobacteria	Helicobacter	Bacteria/Proteobacteria/Epsilonproteobacteria/Campylobacterales/Helicobacteraceae/Helicobacter	0	21.4	2.73843	0.621368	0.196969	0.803031	0.239933	E00644	18968	3	1	2	Sputum	0
Proteobacteria	Herbaspirillum	Bacteria/Proteobacteria/Betaproteobacteria/Burkholderiales/Oxalobacteraceae/Herbaspirillum	0	21.4	2.73843	0.621368	0.196969	0.803031	0.239933	E00644	18968	3	1	2	Sputum	0
Proteobacteria	Herminiimonas	Bacteria/Proteobacteria/Betaproteobacteria/Burkholderiales/Oxalobacteraceae/Herminiimonas	0	21.4	2.73843	0.621368	0.196969	0.803031	0.239933	E00644	18968	3	1	2	Sputum	0
Proteobacteria	Hydrogenophaga	Bacteria/Proteobacteria/Betaproteobacteria/Burkholderiales/Comamonadaceae/Hydrogenophaga	0	21.4	2.73843	0.621368	0.196969	0.803031	0.239933	E00644	18968	3	1	2	Sputum	0
Proteobacteria	Hydrogenophilaceae	Bacteria/Proteobacteria/Betaproteobacteria/Hydrogenophilales/Hydrogenophilaceae	0	21.4	2.73843	0.621368	0.196969	0.803031	0.239933	E00644	18968	3	1	2	Sputum	0
Proteobacteria	Hydrogenophilus	Bacteria/Proteobacteria/Betaproteobacteria/Hydrogenophilales/Hydrogenophilaceae/Hydrogenophilus	0	21.4	2.73843	0.621368	0.196969	0.803031	0.239933	E00644	18968	3	1	2	Sputum	0
Proteobacteria	Hyphomicrobiaceae	Bacteria/Proteobacteria/Alphaproteobacteria/Rhizobiales/Hyphomicrobiaceae	0	21.4	2.73843	0.621368	0.196969	0.803031	0.239933	E00644	18968	3	1	2	Sputum	0
Proteobacteria	Hyphomicrobium	Bacteria/Proteobacteria/Alphaproteobacteria/Rhizobiales/Hyphomicrobiaceae/Hyphomicrobium	0	21.4	2.73843	0.621368	0.196969	0.803031	0.239933	E00644	18968	3	1	2	Sputum	0
Proteobacteria	Inquilinus	Bacteria/Proteobacteria/Alphaproteobacteria/Rhodospirillales/Rhodospirillaceae/Inquilinus	2	21.4	2.73843	0.621368	0.196969	0.803031	0.239933	E00644	18968	3	1	2	Sputum	0.0105440742
Proteobacteria	Janthinobacterium	Bacteria/Proteobacteria/Betaproteobacteria/Burkholderiales/Oxalobacteraceae/Janthinobacterium	0	21.4	2.73843	0.621368	0.196969	0.803031	0.239933	E00644	18968	3	1	2	Sputum	0
Proteobacteria	Kaistia	Bacteria/Proteobacteria/Alphaproteobacteria/Rhizobiales/Rhizobiaceae/Kaistia	0	21.4	2.73843	0.621368	0.196969	0.803031	0.239933	E00644	18968	3	1	2	Sputum	0
Proteobacteria	Kerstersia	Bacteria/Proteobacteria/Betaproteobacteria/Burkholderiales/Alcaligenaceae/Kerstersia	0	21.4	2.73843	0.621368	0.196969	0.803031	0.239933	E00644	18968	3	1	2	Sputum	0
Proteobacteria	Kingella	Bacteria/Proteobacteria/Betaproteobacteria/Neisseriales/Neisseriaceae/Kingella	0	21.4	2.73843	0.621368	0.196969	0.803031	0.239933	E00644	18968	3	1	2	Sputum	0
Proteobacteria	Kingella_denitrificans	Bacteria/Proteobacteria/Betaproteobacteria/Neisseriales_Neisseriaceae_1/Kingella_1/Kingella_denitrificans	0	21.4	2.73843	0.621368	0.196969	0.803031	0.239933	E00644	18968	3	1	2	Sputum	0
Proteobacteria	Kingella_oralis	Bacteria/Proteobacteria/Betaproteobacteria/Neisseriales_Neisseriaceae_1/Kingella_2/Kingella_oralis	0	21.4	2.73843	0.621368	0.196969	0.803031	0.239933	E00644	18968	3	1	2	Sputum	0
Proteobacteria	Kingella_potus	Bacteria/Proteobacteria/Betaproteobacteria/Neisseriales_Neisseriaceae_1/Neisseria_1/Kingella_potus	0	21.4	2.73843	0.621368	0.196969	0.803031	0.239933	E00644	18968	3	1	2	Sputum	0
Proteobacteria	Lautropia	Bacteria/Proteobacteria/Betaproteobacteria/Burkholderiales/Burkholderiaceae/Lautropia	0	21.4	2.73843	0.621368	0.196969	0.803031	0.239933	E00644	18968	3	1	2	Sputum	0
Proteobacteria	Limnobacter	Bacteria/Proteobacteria/Betaproteobacteria/Burkholderiales/Burkholderiaceae/Limnobacter	0	21.4	2.73843	0.621368	0.196969	0.803031	0.239933	E00644	18968	3	1	2	Sputum	0
Proteobacteria	Luteibacter	Bacteria/Proteobacteria/Gammaproteobacteria/Xanthomonadales/Xanthomonadaceae/Luteibacter	0	21.4	2.73843	0.621368	0.196969	0.803031	0.239933	E00644	18968	3	1	2	Sputum	0
Proteobacteria	Lysobacter	Bacteria/Proteobacteria/Gammaproteobacteria/Xanthomonadales/Xanthomonadaceae/Lysobacter	0	21.4	2.73843	0.621368	0.196969	0.803031	0.239933	E00644	18968	3	1	2	Sputum	0
Proteobacteria	Magnetospirillum	Bacteria/Proteobacteria/Alphaproteobacteria/Rhodospirillales/Rhodospirillaceae/Magnetospirillum	0	21.4	2.73843	0.621368	0.196969	0.803031	0.239933	E00644	18968	3	1	2	Sputum	0
Proteobacteria	Massilia	Bacteria/Proteobacteria/Betaproteobacteria/Burkholderiales/Oxalobacteraceae/Massilia	0	21.4	2.73843	0.621368	0.196969	0.803031	0.239933	E00644	18968	3	1	2	Sputum	0
Proteobacteria	Mesorhizobium	Bacteria/Proteobacteria/Alphaproteobacteria/Rhizobiales/Phyllobacteriaceae/Mesorhizobium	0	21.4	2.73843	0.621368	0.196969	0.803031	0.239933	E00644	18968	3	1	2	Sputum	0
Proteobacteria	Methylobacillus	Bacteria/Proteobacteria/Betaproteobacteria/Methylophilales/Methylophilaceae/Methylobacillus	0	21.4	2.73843	0.621368	0.196969	0.803031	0.239933	E00644	18968	3	1	2	Sputum	0
Proteobacteria	Methylobacteriaceae	Bacteria/Proteobacteria/Alphaproteobacteria/Rhizobiales/Methylobacteriaceae	0	21.4	2.73843	0.621368	0.196969	0.803031	0.239933	E00644	18968	3	1	2	Sputum	0
Proteobacteria	Methylobacterium	Bacteria/Proteobacteria/Alphaproteobacteria/Rhizobiales/Methylobacteriaceae/Methylobacterium	0	21.4	2.73843	0.621368	0.196969	0.803031	0.239933	E00644	18968	3	1	2	Sputum	0
Proteobacteria	Methylobacterium_adhaesivum	Bacteria/Proteobacteria/Alphaproteobacteria/Rhizobiales_2/Methylobacteriaceae_Methylobacterium/Methylobacterium_adhaesivum	0	21.4	2.73843	0.621368	0.196969	0.803031	0.239933	E00644	18968	3	1	2	Sputum	0
Proteobacteria	Methylophilaceae	Bacteria/Proteobacteria/Betaproteobacteria/Methylophilales/Methylophilaceae	0	21.4	2.73843	0.621368	0.196969	0.803031	0.239933	E00644	18968	3	1	2	Sputum	0
[truncated: 84,107 more rows]
