# Supplementary material for: On the Use of Diversity Measures in Longitudinal Sequencing Studies of Microbial Communities
Source: Front Microbiol. 2018 May 22;9:1037. doi: 10.3389/fmicb.2018.01037 (PMC5972327; doi:10.3389/fmicb.2018.01037)
Supplement: Supplementary file 2 [file Data_Sheet_2.CSV]

mh	id1	days1	id2	days2	tlag	sid	comp
0.367	1	1	1	2	1	1	1 vs 2
0.145	1	2	1	3	1	1	2 vs 3
0.927	1	1	1	3	2	1	1 vs 3
0.723	2	1	2	2	1	2	1 vs 2
0.965	2	2	2	3	1	2	2 vs 3
0.851	2	1	2	3	2	2	1 vs 3
0.466	3	1	3	2	1	3	1 vs 2
0.422	3	2	3	3	1	3	2 vs 3
0.724	3	1	3	3	2	3	1 vs 3
0.564	5	1	5	2	1	5	1 vs 2
0.235	5	2	5	3	1	5	2 vs 3
0.24	5	1	5	3	2	5	1 vs 3
0.882	6	1	6	2	1	6	1 vs 2
0.784	6	2	6	3	1	6	2 vs 3
0.898	6	1	6	3	2	6	1 vs 3
0.171	7	1	7	2	1	7	1 vs 2
0.385	7	2	7	3	1	7	2 vs 3
0.244	7	1	7	3	2	7	1 vs 3
0.825	8	1	8	2	1	8	1 vs 2
0.927	8	2	8	3	1	8	2 vs 3
0.908	8	1	8	3	2	8	1 vs 3
0.172	9	1	9	2	1	9	1 vs 2
0.523	9	2	9	3	1	9	2 vs 3
0.771	9	1	9	3	2	9	1 vs 3
0.809	10	1	10	3	2	10	1 vs 3
0.573	11	1	11	2	1	11	1 vs 2
0.543	11	2	11	3	1	11	2 vs 3
0.989	11	1	11	3	2	11	1 vs 3
0.68	13	1	13	2	1	13	1 vs 2
0.379	13	2	13	3	1	13	2 vs 3
0.331	13	1	13	3	2	13	1 vs 3
0.0245	14	1	14	2	1	14	1 vs 2
0.0142	14	2	14	3	1	14	2 vs 3
0.688	14	1	14	3	2	14	1 vs 3
0.569	15	1	15	2	1	15	1 vs 2
0.738	15	2	15	3	1	15	2 vs 3
0.798	15	1	15	3	2	15	1 vs 3
0.37	16	1	16	2	1	16	1 vs 2
0.759	17	1	17	2	1	17	1 vs 2
0.851	17	2	17	3	1	17	2 vs 3
0.903	17	1	17	3	2	17	1 vs 3
0.792	18	1	18	2	1	18	1 vs 2
0.0379	18	2	18	3	1	18	2 vs 3
0.0591	18	1	18	3	2	18	1 vs 3
0.0887	19	1	19	2	1	19	1 vs 2
0.475	19	2	19	3	1	19	2 vs 3
0.711	19	1	19	3	2	19	1 vs 3
0.0417	20	2	20	3	1	20	2 vs 3
0.362	22	1	22	2	1	22	1 vs 2
0.487	22	2	22	3	1	22	2 vs 3
0.751	22	1	22	3	2	22	1 vs 3
0.917	23	1	23	2	1	23	1 vs 2
0.608	28	1	28	3	2	28	1 vs 3
0.287	30	1	30	2	1	30	1 vs 2
0.934	30	2	30	3	1	30	2 vs 3
0.44	30	1	30	3	2	30	1 vs 3
0.0705	31	2	31	3	1	31	2 vs 3
0.0509	32	2	32	3	1	32	2 vs 3
0.939	33	1	33	2	1	33	1 vs 2
0.791	33	2	33	3	1	33	2 vs 3
0.911	33	1	33	3	2	33	1 vs 3
0.932	38	1	38	2	1	38	1 vs 2
0.96	39	1	39	2	1	39	1 vs 2
0.696	39	2	39	3	1	39	2 vs 3
0.547	39	1	39	3	2	39	1 vs 3
0.58	42	1	42	3	2	42	1 vs 3
0.663	46	1	46	2	1	46	1 vs 2
0.82	46	2	46	3	1	46	2 vs 3
0.27	46	1	46	3	2	46	1 vs 3
0.753	48	1	48	2	1	48	1 vs 2
0.267	48	2	48	3	1	48	2 vs 3
0.524	48	1	48	3	2	48	1 vs 3
0.398	49	1	49	2	1	49	1 vs 2
0.0582	50	1	50	2	1	50	1 vs 2
0.0745	50	2	50	3	1	50	2 vs 3
0.404	50	1	50	3	2	50	1 vs 3
0.472	55	2	55	3	1	55	2 vs 3
0.479	57	1	57	2	1	57	1 vs 2
0.59	61	1	61	2	1	61	1 vs 2
0.00764	62	1	62	2	1	62	1 vs 2
0.0128	62	2	62	3	1	62	2 vs 3
0.574	62	1	62	3	2	62	1 vs 3
1	64	1	64	2	1	64	1 vs 2
0.703	64	2	64	3	1	64	2 vs 3
0.717	64	1	64	3	2	64	1 vs 3
0.978	66	1	66	2	1	66	1 vs 2
0.474	66	2	66	3	1	66	2 vs 3
0.468	66	1	66	3	2	66	1 vs 3
0.995	67	1	67	2	1	67	1 vs 2
0.937	67	2	67	3	1	67	2 vs 3
0.945	67	1	67	3	2	67	1 vs 3
0.777	68	1	68	2	1	68	1 vs 2
0.803	68	2	68	3	1	68	2 vs 3
0.874	68	1	68	3	2	68	1 vs 3
0.0534	70	1	70	2	1	70	1 vs 2
0.0494	70	2	70	3	1	70	2 vs 3
0.895	70	1	70	3	2	70	1 vs 3
0.859	72	1	72	2	1	72	1 vs 2
0.666	72	2	72	3	1	72	2 vs 3
0.907	72	1	72	3	2	72	1 vs 3
0.458	74	1	74	2	1	74	1 vs 2
0.907	74	2	74	3	1	74	2 vs 3
0.707	74	1	74	3	2	74	1 vs 3
